# Supplementary material for: Associations of Arachidonic Acid Synthesis with Cardiovascular Risk Factors and Relation to Ischemic Heart Disease and Stroke: A Univariable and Multivariable Mendelian Randomization Study
Source: Nutrients. 2021 Apr 28;13(5):1489. doi: 10.3390/nu13051489 (PMC8146807; doi:10.3390/nu13051489)
Supplement: Supplementary file 1 [file nutrients-13-01489-s001.zip]

Archive with 4 entries (3 files):
- nutrients-1177710-supplementary/
- nutrients-1177710-supplementary/.DS_Store
- nutrients-1177710-supplementary/Figure S1-S4.pdf
- nutrients-1177710-supplementary/Table S1-S9.xlsx
