# Supplementary material for: Associations of Arachidonic Acid Synthesis with Cardiovascular Risk Factors and Relation to Ischemic Heart Disease and Stroke: A Univariable and Multivariable Mendelian Randomization Study
Source: Nutrients. 2021 Apr 28;13(5):1489. doi: 10.3390/nu13051489 (PMC8146807; doi:10.3390/nu13051489)
Supplement: Supplementary file 1 [file nutrients-13-01489-s001.zip › nutrients-1177710-supplementary/Table S1-S9.xlsx]

## Sheet: Summary
Associations of arachidonic acid synthesis with cardiovascular risk factors and relation to ischemic heart disease and stroke: a univariable and multivariable Mendelian Randomization study
Ting Zhang1, Shiu Lun Au Yeung1, C. Mary Schooling1, 2
1. School of Public Health, Li Ka Shing Faculty of Medicine, The University of Hong Kong, Hong Kong SAR, China
2. School of Public Health and Health Policy, City University of New York, New York, USA
Corresponding Author
C. Mary Schooling		E-mail: cms1@hku.hk
Supplementary Tables
Table S1 Data sources of lipid profile, blood pressure, adiposity, and markers of inflammation and coagulation overall and by sex.
Table S2 Genetic instruments for lipid profile, blood pressure, adiposity, and markers of inflammation and coagulation.
Table S3 Data sources and ICD codes of IHD and ischemic stroke.
Table S4 The genetic variants predicting AA synthesis reflected by plasma phospholipid AA and genetic associations with outcomes.
Table S5 Relations of the SNPs predicting AA synthesis with potential confounders and known related traits of the SNPs at genome-wide significance.
Table S6 Effect sizes under 80% power for the associations of genetically predicted AA synthesis with CVD risk factors.
Table S7 The genetic variants predicting lipids, blood pressure, adiposity, and markers of inflammation and coagulation.
Table S8 Associations of genetically predicted AA synthesis with lipid profile, blood pressure, adiposity, and markers of inflammation and coagulation using all methods.
Table S9 Multivariable Mendelian randomization estimates for associations of genetically predicted AA synthesis with IHD and ischemic stroke after adjustment for LDL-C or ApoB using all methods.

## Sheet: Table S1
Table S1 Data sources of lipid profile, blood pressure, adiposity, and markers of inflammation and coagulation overall and by sex.
Outcome	Sex	Data source	Unit	Participants	Covariates
LDL-C, TG, HDL-C, ApoB, ApoA-I	Both sexes	UK Biobank pan-ancestry	inverse-rank normalized	420,531 individuals of European ancestry only (54% women, age 40-69 years)	age, sex, age*sex, age2, age2*sex, and the top 10 principal components
LDL-C, TG, HDL-C	Both sexes	GLGC	inverse normalized	188,578 individuals of European ancestry only (48% women, mean age 55 years)	age, age2, and sex
SBP, DBP	Both sexes	UK Biobank pan-ancestry	mmHg, inverse-rank normalized	420,531 individuals of European ancestry only (54% women, age 40-69 years)	age, sex, age*sex, age2, age2*sex, and the top 10 principal components
BMI	Both sexes	GIANT and UK Biobank	inverse normalized	681,275 individuals of European ancestry	age, sex, 10 principal components, recruitment centre and genotyping batches
IL-1β, IL-1ra, IL-6, TNF-α	Both sexes	Ahola-Olli et al	inverse normalized	8,293 individuals of Finnish ancestry	age, sex, and the first 10 genetic principal components with genomic control
IL-6R	Both sexes	INTERVAL	log-transformed and rank-inverse normalized	3,301 individuals of European ancestry	age, sex, duration between blood draw and processing, and top 3 principal components of ancestry from multi-dimensional scaling
CRP	Both sexes	CIWG	mg/L, log-transformed	204,402 individuals of European ancestry	age, sex, and population substructure
APTT, PT, fibrinogen	Both sexes	Biobank Japan	rank-based inverse normalized	58,110 individuals of Japanese ancestry without anticoagulant therapy or cirrhosis	age, sex, top 10 principal components of genetic ancestry
LDL-C, TG, HDL-C, ApoB, ApoA-I, SBP, DBP, BMI, CRP	Each sex	UK Biobank Neale Lab	inverse-rank normalized	167,020 white British men and 194,174 women (age 40-69 years)	age, age2, and 20 principal components
ApoA-I, apolipoprotein A-I; ApoB, apolipoprotein B; APTT, activated partial thromboplastin time; BBJ, the Biobank Japan; BMI, body mass index; CIWG, the Cohorts for Heart and Aging Research in Genomic Epidemiology Inflammation Working Group; CRP, C-reactive protein; DBP, diastolic blood pressure; GIANT, the Genetic Investigation of ANthropometric Traits Consortium; GLGC, the Global Lipids Genetic…

## Sheet: Table S2
Table S2 Genetic instruments for lipid profile, blood pressure, adiposity, and markers of inflammation and coagulation.
Exposure	Data source	Unit	Participants	Covariates	No. of SNPs	LD (r2)	Variance explained	SNPs with known pleiotropy	Independent SNPs (r2<0.01)	SNPs available for AA	SNPs with proxies	SNPs in analysis (GLGC)	F statistic* (GLGC)
LDL-C	UK Biobank	mmol/L, inverse-rank normalized	441,016 individuals of European ancestry (mean age 56.9 years, 54.2% women)	age, sex,	220	0.3	-	1	206	76	80	156 (149)	158 (49)
TG	UK Biobank	mmol/L, inverse-rank normalized		and a binary variable denoting the genotyping chip individuals were allocated to	440	0.7	-	1	398	156	144	300 (288)	123 (25)
ApoB	UK Biobank	g/L, inverse-rank normalized			255	0.3	-	1	232	80	83	163	141.036
HDL-C	UK Biobank	mmol/L, inverse-rank normalized			534	0.8	-	1	479	171	176	347 (339)	128 (27)
ApoA-I	UK Biobank	g/L, inverse-rank normalized			440	0.8	-	1	384	139	140	279	120.935
SBP	ICBP and UK Biobank	mmHg	757,601 individuals of European ancestry only	sex, age, age2, BMI, and genotyping	130	0.1	-	0	127	59	47	106	56.7761
DBP					91	0.1	-	0	89	33	46	79	55.4446
BMI	GIANT	inverse normalized	339,224 individuals of mainly European ancestry (95%)	age, sex, 10 principal components, recruitment centre and genotyping batches	97	0.1	0.027	0	92	92	0	92	57.8408
IL-1β	Sliz et al	rank-based inverse normalized	13,577 individuals of Finnish ancestry	age, sex, BMI and the first 10 genetic principal components with genomic control	1	-	0.01	0	1	0	1	1	53
IL-1ra	Herder et al	pg/mL, log-transformed	13,995 individuals of European ancestry	age, sex, BMI, waist-to-hip ratio, smoking, ancestry principal components, and field center.	2	0.2	0.02	0	1	1	0	1	83.0123
IL-6	IL6R MR Consortium	pg/mL, log-transformed	4,489 individuals of European ancestry	-	3	0.5	-	1	1	0	1	1	36
IL-6R	Sarwar et al	ng/mL, log-transformed	1,645 individuals of mainly European ancestry (>90%) without a history of cardiovascular disease	-	1	-	-	0	1	1	0	1	397
CRP	CIWG	mg/L, log-transformed	204,402 individuals of European ancestry	age, sex, and population substructure	52	0.01	0.065	0	51	49	0	49	174.399
APTT	Tang et al	s	9,240 individuals of European ancestry	age, sex, and cohort-specific covariates	8	0.2	0.29	0	7	7	0	7	442.42
PT	Tang et al	international normalized ratio	2,583 individuals of European ancestry		2	0.001	0.14	0	2	2	0	2	150.843
fibrinogen	CHARGE	g/L, log-transformed	120,246 individuals of European ancestry	age, sex, and study-specific covariates	41	0.3	0.03	0	37	16	15	31	101.818
*Derived from the original GWAS or estimated using an approximation. ApoA-I, apolipoprotein A-I; ApoB, apolipoprotein B; APTT, activated partial thromboplastin time; BMI, body mass index; DBP, diastolic blood pressure; CIWG, the Cohorts for Heart and Aging Research in Genomic Epidemiology Inflammation Working Group; CRP, C-reactive protein; GIANT, the Genetic Investigation of ANthropometric Trait…

## Sheet: Table S3
Table S3 Data sources and ICD codes of IHD and ischemic stroke.
Outcome	Data source	Definition	Cases	Non-cases	ICD-9 code	ICD-10 code	Covariates
Ischemic heart disease	CARDIoGRAMplusC4D 1000 Genomes	Ischemic heart disease, including myocardial infarction, acute coronary syndrome, chronic stable angina, and >50% coronary stenosis	60801	123504	-	-	Genomic control
	UK Biobank	Ischemic heart disease, including myocardial infarction, unstable angina, angina pectoris, coronary atherosclerosis, other chronic, subacute and acute IHD	37672	382052	410, 410.9, 411, 411.9, 412, 412.9, 413, 413.9, 414, 414.0, 414.1, 414.8, 414.9	I20, I21, I22, I23, I24, I25, I51.0, I51.3, Z95.1, Z95.5	Age, sex, age*sex, age2, age2*sex, and top 10 PCs
Ischemic stroke	MEGASTROKE	Ischemic stroke	34217	406111	433, 434, 436	I63	Age, sex, and study-specific covariates and corrected for genomic control
	UK Biobank	Cerebral infarction	4275	416256	-	I63	Age, sex, age*sex, age2, age2*sex, and top 10 PCs

## Sheet: Table S4
Table S4 The genetic variants predicting AA synthesis and genetic associations with outcomes.
SNP	Chr	Position	Gene	EA/OA	EAF	Arachidonic acid					LDL-C (UK Biobank)			LDL-C (GLGC)			TG (UK Biobank)			TG (GLGC)			ApoB (UK Biobank)			HDL-C (UK Biobank)			HDL-C (GLGC)			ApoA-I (UK Biobank)			SBP			DBP			IL-1β			IL-1Ra			IL-6
						Beta	SE	P	Variance explained	F statistic	Beta	SE	P	Beta	SE	P	Beta	SE	P	Beta	SE	P	Beta	SE	P	Beta	SE	P	Beta	SE	P	Beta	SE	P	Beta	SE	P	Beta	SE	P	Beta	SE	P	Beta	SE	P	Beta	SE	P
Overall
rs174547	11	61570783	FADS1	T/C	0.6797	1.6909	0.0253	3.31E-971	0.324	4467	0.03101	0.002545	3.702e-34	0.0505	0.0038	7.992e-38	-0.05105	0.002642	3.621e-83	-0.0469	0.0035	1.04e-40	0.04477	0.002646	3.175e-64	0.06102	0.002707	1.533e-112	0.0389	0.0035	4.045e-27	0.0374	0.002664	9.067e-45	0.001995	0.002465	0.4183	-0.008359	0.002591	0.001253	-0.03	0.0247	0.2249	0.0126	0.0236	0.5925	-0.0226	0.0159	0.1544
rs472031	11	61638420	FADS3	A/G	0.0994	0.5097	0.047	2.34e-27	0.012	118	0.01716	0.004217	4.702e-05	-0.0006	0.0094	0.7375	-0.0153	0.004379	0.0004756	-0.0303	0.0086	9.905e-05	0.01927	0.004384	1.106e-05	0.01909	0.004491	2.125e-05	0.0116	0.0086	0.05115	0.009744	0.004422	0.02755	-0.004503	0.004085	0.2703	-0.005578	0.004293	0.1939	0.0531	0.0547	0.331	-0.004	0.0516	0.9383	-0.0616	0.0342	0.07155
rs760306	11	61724292	BEST1	T/C	0.2403	-0.2808	0.0355	2.42e-15	0.007	63	-0.007678	0.002787	0.005869	-0.0058	0.0059	0.2343	0.002268	0.002893	0.4331	0.0042	0.0053	0.1841	-0.01043	0.002897	0.0003157	-0.005885	0.002966	0.04721	-0.0038	0.0054	0.5366	-0.003411	0.002919	0.2427	0.0004242	0.0027	0.8751	0.0007845	0.002837	0.7822	-0.0053	0.0251	0.8321	0.0249	0.0239	0.2966	0.0143	0.0159	0.3686
rs12285167	11	61492039	DAGLA	A/C	0.1988	-0.2839	0.0399	1.05e-12	0.007	51	-0.006535	0.00295	0.02674	0.0037	0.0065	0.3495	0.001101	0.003063	0.7193	0.0151	0.0058	0.03542	-0.0096	0.003067	0.001747	-0.005914	0.003141	0.05969	-0.0122	0.006	0.1095	-0.002146	0.003092	0.4876	0.002016	0.002856	0.4804	-0.002623	0.003002	0.3823	0.0339	0.0293	0.2473	0.0365	0.0281	0.1936	0.0227	0.0192	0.2379
rs2903922	11	61929298	INCENP	A/T	0.2717	-0.2327	0.0338	5.7e-12	0.006	47	8.846e-05	0.002705	0.9739	-0.0039	0.0062	0.3533	0.004682	0.002808	0.09544	-0.0007	0.0054	0.7081	-0.000959	0.002812	0.7331	-0.003478	0.002878	0.2268	-0.0085	0.0056	0.06346	-0.0004599	0.002833	0.871	0.003088	0.002617	0.2382	0.005948	0.002751	0.03062	-0.0114	0.0303	0.7075	-0.0128	0.0287	0.6542	0.0119	0.0192	0.5357
rs1741	16	15130351	PDXDC1	C/G	0.3079	-0.2008	0.0314	1.64e-10	0.004	41	0.0003534	0.002655	0.8941	-0.0017	0.0057	0.8748	0.03191	0.002756	5.421e-31	0.0246	0.0051	2.408e-05	-0.001234	0.00276	0.6547	-0.02286	0.002825	5.878e-16	-0.0109	0.0052	0.03076	-0.01437	0.002781	2.368e-07	0.006305	0.002571	0.0142	0.003794	0.002702	0.1604	-0.0078	0.0261	0.7637	-0.0014	0.0248	0.9554	0.015	0.0167	0.3694
rs259874	11	61811441	FTH1	A/G	0.0965	-0.412	0.0719	9.79e-09	0.008	33	-0.003942	0.003825	0.3027	-0.0153	0.0118	0.3921	0.003872	0.00397	0.3294	0.0072	0.0104	0.426	-0.004993	0.003977	0.2093	-0.0003821	0.00407	0.9252	-0.0108	0.0112	0.6159	-2.936e-05	0.004007	0.9942	0.004231	0.003703	0.2532	-0.001301	0.003892	0.7381	0.1047	0.0438	0.01674	0.1097	0.0416	0.008314	0.0244	0.0279	0.3807
rs3741259	11	61282350	SYT7	T/C	0.104	-0.3149	0.0576	4.5e-08	0.005	30	-0.005128	0.004349	0.2384	-0.0246	0.0063	0.00152	0.00663	0.004515	0.142	0.0109	0.0057	0.07845	-0.008628	0.004521	0.05633	-0.0001965	0.004627	0.9661	-0.0082	0.0059	0.1002	0.004408	0.004555	0.3332	-0.008807	0.004206	0.03628	-0.01563	0.004421	0.000406	0.0224	0.0364	0.5391	-0.0092	0.0349	0.7915	-0.0225	0.0235	0.3381
rs17663676	11	62201002	AHNAK	T/C	0.9659	-0.4688	0.0857	4.52e-08	0.004	30	0.007332	0.006105	0.2297	0.0006	0.0138	0.8094	0.002353	0.006337	0.7104	-0.0053	0.0121	0.5531	0.005676	0.006346	0.3711	-0.01183	0.006499	0.0687	-0.0207	0.0126	0.2938	-0.01498	0.006399	0.01919	-0.007845	0.00592	0.1851	-0.005491	0.006223	0.3776	-0.0857	0.0643	0.1825	-0.0873	0.0619	0.1586	-0.0523	0.0418	0.2113
Men
rs174547	11	61570783	FADS1	T/C	0.6797	1.6909	0.0253	3.31E-971	0.324	4467	0.027777	0.0036745	4.0686e-14				-0.053412	0.003721	1.0711e-46				0.040076	0.0036995	2.461e-27	0.060169	0.0038669	1.5004e-54				0.040076	0.0038608	3.1128e-25	0.000793699	0.00362348	0.826616	-0.00596862	0.00372864	0.109435
rs472031	11	61638420	FADS3	A/G	0.0994	0.5097	0.047	2.34e-27	0.012	118	0.016694	0.0061012	0.0062171				-0.026019	0.0061815	2.5645e-05				0.015781	0.0061399	0.010164	0.025649	0.0064338	6.7041e-05				0.015464	0.0064205	0.016018	-0.00602802	0.00601151	0.315984	-0.00898821	0.00618603	0.14623
rs760306	11	61724292	BEST1	T/C	0.2403	-0.2808	0.0355	2.42e-15	0.007	63	-0.0086168	0.00403	0.032504				0.0062365	0.004083	0.12666				-0.011827	0.0040564	0.0035505	-0.0090613	0.0042437	0.032745				-0.0041156	0.0042354	0.33119	-0.00321758	0.00397309	0.418031	-0.000456968	0.00408845	0.911005
rs12285167	11	61492039	DAGLA	A/C	0.1988	-0.2839	0.0399	1.05e-12	0.007	51	-0.0053308	0.0042705	0.21193				0.0023212	0.0043272	0.59167				-0.0073829	0.0042993	0.085937	-0.0026412	0.0044986	0.55713				0.00081439	0.0044897	0.85606	0.000171492	0.00420571	0.967475	0.00114732	0.00432782	0.79093
rs2903922	11	61929298	INCENP	A/T	0.2717	-0.2327	0.0338	5.7e-12	0.006	47	-0.0018072	0.0039121	0.64411				0.012768	0.0039637	0.0012769				-0.0042048	0.0039379	0.28562	-0.009839	0.0041196	0.016926				-0.0049796	0.0041119	0.2259	0.000881873	0.00385227	0.818929	0.00587514	0.00396409	0.138318
rs1741	16	15130351	PDXDC1	C/G	0.3079	-0.2008	0.0314	1.64e-10	0.004	41	0.0040226	0.0038383	0.29463				0.028976	0.0038879	9.1786e-14				0.0036655	0.0038626	0.34264	-0.017609	0.0040442	1.3366e-05				-0.014315	0.0040363	0.00039025	-0.00140403	0.00378277	0.710516	0.00198549	0.0038926	0.610004
rs259874	11	61811441	FTH1	A/G	0.0965	-0.412	0.0719	9.79e-09	0.008	33	-0.0051205	0.0055458	0.35585				0.0047186	0.0056185	0.401				-0.0084335	0.0055844	0.131	-0.0073036	0.0058459	0.21154				-0.0035485	0.0058344	0.54305	0.00315771	0.00545689	0.562817	0.000383899	0.00561529	0.945494
rs3741259	11	61282350	SYT7	T/C	0.104	-0.3149	0.0576	4.5e-08	0.005	30	-0.0083348	0.006294	0.18542				0.0087763	0.0063765	0.16872				-0.010838	0.0063361	0.087183	0.00013149	0.0066266	0.98417				0.0069367	0.0066147	0.29432	-0.0107428	0.00619375	0.0828381	-0.0143442	0.00637354	0.0244129
rs17663676	11	62201002	AHNAK	T/C	0.9659	-0.4688	0.0857	4.52e-08	0.004	30	0.018089	0.0088132	0.040123				0.019518	0.0089257	0.028763				0.016146	0.0088715	0.068769	-0.0066256	0.0093003	0.47621				-0.00037481	0.0092816	0.96779	-0.0233031	0.00868211	0.00727463	-0.0253245	0.00893417	0.00458944
Women
rs174547	11	61570783	FADS1	T/C	0.6797	1.6909	0.0253	3.31E-971	0.324	4467	0.034629	0.003375	1.078e-24				-0.04978	0.0033564	9.7706e-50				0.047597	0.0033805	5.336e-45	0.065378	0.0036129	4.047e-73				0.038507	0.0036129	1.6253e-26	0.00182396	0.00321889	0.570958	-0.0111937	0.00346492	0.0012356
rs472031	11	61638420	FADS3	A/G	0.0994	0.5097	0.047	2.34e-27	0.012	118	0.020515	0.005577	0.00023467				-0.0121	0.0055477	0.029174				0.023127	0.005587	3.4842e-05	0.025414	0.0059763	2.1146e-05				0.013703	0.0059764	0.021858	-0.00266099	0.00531862	0.616854	0.00112503	0.00572537	0.844219
rs760306	11	61724292	BEST1	T/C	0.2403	-0.2808	0.0355	2.42e-15	0.007	63	-0.0078172	0.0036888	0.034075				0.0051323	0.0036696	0.16194				-0.0092202	0.0036954	0.012595	-0.0087342	0.0039548	0.02721				-0.004122	0.0039526	0.29702	0.000912416	0.00351883	0.795408	-0.00116131	0.00378793	0.759162
rs12285167	11	61492039	DAGLA	A/C	0.1988	-0.2839	0.0399	1.05e-12	0.007	51	-0.0065809	0.0039007	0.091579				0.0076712	0.0038807	0.048073				-0.0082896	0.0039086	0.033933	-0.014714	0.0041848	0.00043804				-0.008083	0.0041826	0.053299	0.000601551	0.00371927	0.871512	-0.00520717	0.00400367	0.193397
rs2903922	11	61929298	INCENP	A/T	0.2717	-0.2327	0.0338	5.7e-12	0.006	47	-0.00089293	0.0035834	0.80322				0.0071431	0.0035647	0.045089				-0.0016365	0.0035905	0.64854	-0.0081137	0.0038406	0.034633				-0.0038326	0.0038386	0.31807	0.00327868	0.00341324	0.336765	0.00831566	0.00367417	0.0236199
rs1741	16	15130351	PDXDC1	C/G	0.3079	-0.2008	0.0314	1.64e-10	0.004	41	-0.0052979	0.0035135	0.13159				0.026504	0.0034942	3.3396e-14				-0.0073018	0.00352	0.038044	-0.025095	0.0037643	2.6263e-11				-0.012644	0.0037628	0.0007787	0.00648282	0.00335113	0.0530511	0.0056513	0.00360742	0.117215
rs259874	11	61811441	FTH1	A/G	0.0965	-0.412	0.0719	9.79e-09	0.008	33	-0.0049139	0.0050598	0.33146				0.0091043	0.0050331	0.070474				-0.0047329	0.0050712	0.35068	-0.009687	0.0054214	0.073971				-0.0085865	0.0054205	0.11318	0.00632421	0.00482356	0.189823	0.00049292	0.00519247	0.924371
rs3741259	11	61282350	SYT7	T/C	0.104	-0.3149	0.0576	4.5e-08	0.005	30	-0.01282	0.0057656	0.026182				0.0079277	0.0057353	0.16689				-0.016727	0.005775	0.0037735	-0.012391	0.0061857	0.045162				-0.0064388	0.0061824	0.29766	-0.00386584	0.00549475	0.481713	-0.0129935	0.00591483	0.0280384
rs17663676	11	62201002	AHNAK	T/C	0.9659	-0.4688	0.0857	4.52e-08	0.004	30	0.002952	0.0080578	0.7141				-0.0094769	0.0080165	0.23714				0.0012695	0.0080729	0.87504	-0.020744	0.0086308	0.016242				-0.029215	0.0086301	0.00071137	0.00116563	0.00771149	0.879853	0.0131449	0.00830119	0.11331
AA, arachidonic acid; ApoA-I, apolipoprotein A-I; ApoB, apolipoprotein B; APTT, activated partial thromboplastin time; BMI, body mass index; CRP, C-reactive protein; DBP, diastolic blood pressure; EA, effect allele; EAF, effect allele frequency; HDL-C, high-density lipoprotein cholesterol; LDL-C, low-density lipoprotein cholesterol; OA, other allele; PT, prothrombin time; SBP, systolic blood pres…
[truncated: 33 more columns]

## Sheet: Table S5
Table S5 Relations of the SNPs predicting AA synthesis with potential confounders and known related traits of the SNPs at genome-wide significance.
SNP	Trait	EA	Beta	P	ID
Confounders
rs12285167	Alcohol, education, smoking, Townsend index, physical activity	A	-0.004, 0.006, 0.007, 0.002, -0.002	0.36, 0.034, 0.07, 0.59, 0.52
rs1741	Alcohol, education, smoking, Townsend index, physical activity	C	0.0003, -0.004, -0.003, 0.008, -0.0001	0.94, 0.10, 0.44, 0.0024, 0.97
rs17663676	Alcohol, education, smoking, Townsend index, physical activity	C	0.006, 0.001, 0.020, -0.003, -0.002	0.52, 0.83, 0.009, 0.66, 0.78
rs259874	Alcohol, education, smoking, Townsend index, physical activity	G	0.002, -0.004, -0.003, 0.001, -0.003	0.73, 0.28, 0.55, 0.87, 0.40
rs2903922	Alcohol, education, smoking, Townsend index, physical activity	A	0.002, 0.001, 0.002, 0.005, 0.001	0.62, 0.77, 0.54, 0.052, 0.58
rs3741259	Alcohol, education, smoking, Townsend index, physical activity	T	0.001, 0.004, 0.006, 0.002, 0.002	0.82, 0.39, 0.23, 0.62, 0.55
rs472031	Alcohol, education, smoking, Townsend index, physical activity	A	-0.012, -0.0002, 0.005, 0.001, 0.001	0.047, 0.95, 0.39, 0.88, 0.84
rs760306	Alcohol, education, smoking, Townsend index, physical activity	T	0.004, 0.001, -0.002, 0.0003, 0.0004	0.33, 0.64, 0.60, 0.92, 0.87
rs174547	Alcohol, education, smoking, Townsend index, physical activity	C	-0.001, 0.004, 0.005, 0.009, -0.001	0.74, 0.06, 0.13, 2.3E-04, 0.57
Known related traits*
﻿rs12285167	Average number of methylene groups per double bond	A	0.091	2.2e-09	met-c-847
	Ratio of bisallylic groups to total fatty acids	A	-0.091	4e-09	met-c-845
	Average number of double bonds in a fatty acid chain	A	-0.085	2.3e-08	met-c-851
﻿rs1741	TG, HDL-C	C	0.027, -0.019	2.9E-26, 6.4E-15	ukb-d-30870_irnt, ukb-d-30760_irnt
	Body water mass, body fat-free mass, height, weight, BMI	C	-0.012, -0.012, -0.013, -0.014, -0.011	1.8E-19, 3.3E-19, 4.1E-19, 5.0E-13, 1.0E-08	ukb-b-14540, ukb-b-13354, ukb-b-10787, ukb-b-11842, ieu-b-40
	Basal metabolic rate	C	-0.012	3.3e-18	ukb-b-16446
	Ratio of bisallylic groups to double bonds	C	-0.09	8.8e-12	met-c-844
	Ratio of bisallylic groups to total fatty acids	C	-0.082	1.1e-09	met-c-845
	Average number of methylene groups per double bond	C	0.072	4.5e-08	met-c-847
	Dihomo-linolenate (20:3n3 or n6)	C	-0.017	1.7e-10	met-a-712
	Ankle spacing width	C	-0.016	2.4e-10	ukb-b-4080
	Albumin	C	0.017	4e-10	ukb-d-30600_irnt
	Pulse rate	C	0.013	4e-08	ukb-b-18103
	1-eicosatrienoylglycerophosphocholine	C	-0.019	4.6e-08	met-a-602
﻿rs2903922	Average number of methylene groups per double bond	A	0.088	2.8e-09	met-c-847
	Ratio of bisallylic groups to double bonds	A	-0.088	3.2e-09	met-c-844
	Ratio of bisallylic groups to total fatty acids	A	-0.085	1.3e-08	met-c-845
﻿rs3741259	Ratio of bisallylic groups to double bonds	T	-0.128	2.5e-11	met-c-844
﻿	Ratio of bisallylic groups to total fatty acids	T	-0.116	2.3e-09	met-c-845
﻿rs472031	HDL-C	A	0.023	6.5e-09	ukb-d-30760_irnt
rs174547	Ratio of bisallylic groups to double bonds	C	-0.381	1e-200	met-c-844
	Ratio of bisallylic groups to total fatty acids	C	-0.352	5.5e-179	met-c-845
	Average number of methylene groups per double bond	C	0.314	9.2e-146	met-c-847
	Average number of double bonds in a fatty acid chain	C	-0.253	6.9e-109	met-c-851
	Average number of methylene groups in a fatty acid chain	C	0.215	5.6e-89	met-c-848
	TG, LDL-C, HDL-C, ApoA, ApoB	C	0.050, -0.031, -0.057, -0.036, -0.044	4.9E-94, 1.7E-36, 1.7E-125, 7.1E-50, 9.7E-70	ukb-d-30870_irnt, ukb-d-30780_irnt, ukb-d-30760_irnt, ukb-d-30630_irnt, ukb-d-30640_irnt
	Alkaline phosphatase, alanine aminotransferase, transferrin, cystatin C	C	0.049, -0.022, 0.066, -0.019	4.3E-88, 8.6E-09, 8.5E-10, 5.8E-16	ukb-d-30610_irnt, bbj-a-6, ieu-a-1052, ukb-d-30720_irnt
	Pulse rate	C	0.032	2e-47	ukb-b-18103
	Total protein, total bilirubin, urate	C	0.035, -0.021, 0.015	6.1E-40, 2.2E-18, 9.2E-13	ukb-d-30860_irnt, ukb-d-30840_irnt, ukb-d-30880_irnt
	EPA, DPA, DHA, stearidonate	C	-0.035, -0.025, -0.127, -0.033	1.1E-21, 2.9E-13, 6.3E-24, 1.6E-15	met-a-402, met-a-483, met-c-852, met-a-624
	linoleic acid, dihomo-linolenate (n3 or n6), adrenate	C	0.145, 0.019, -0.034	5.3E-31, 7.2E-13, 4.6E-23	met-c-893, met-a-712, met-a-537
	White blood cell count, red blood cell count, platelet count, reticulocyte count, hemoglobin concentration	C	-0.023, 0.028, 0.037, 0.019, 0.023	1.4E-31, 2.2E-38, 2.0E-53, 1.0E-13, 5.8E-32	ieu-b-30, ukb-d-30010_irnt, ukb-d-30080_irnt, ukb-d-30250_irnt, ukb-d-30020_irnt
	Glycated haemoglobin, fasting glucose	C	-0.023, -0.020	1.0E-21, 5.2E-14	ukb-d-30750_irnt, ukb-d-30740_irnt
	SHBG, IGF-1	C	-0.024, -0.021	2.1E-24, 8.1E-18	ukb-d-30830_irnt, ukb-d-30770_irnt
	Facial ageing, balding, irritable mood	C	-0.009, 0.012, 0.013	1.2E-14, 5.8E-13, 4.9E-08	ukb-b-2148, ukb-d-2395_1, ebi-a-GCST006941
	hypothyroidism/myxoedema	C	-0.003	1.2e-09	ukb-b-19732
	Asthma, inflammatory bowel disease	C	-0.005, 0.061	1.5E-14, 5.3E-09	ukb-b-18113, ieu-a-294
	Height	C	-0.01	2.9e-13	ukb-b-10787
	Bone mineral density	C	0.015	8.5e-13	ebi-a-GCST006979
	Sleep duration, salt added to food, alcohol intake	C	0.010, 0.011, 0.014	7.5E-09, 1.3E-08, 2.6E-08	ukb-b-4424, ukb-b-8121, ukb-a-27
*All information was obtained from the IEU OPEN GWAS project (https://gwas.mrcieu.ac.uk/phewas/, assessed 20 January 2021). EA, effect allele; SNP, single-nucleotide polymorphisms.

## Sheet: Table S6
Table S6 Effect sizes under 80% power for the associations of genetically predicted AA synthesis with CVD risk factors.
Exposure	Outcome	N	Based on eight SNPs independent of rs174547		Based on rs174547
			R2	Effect size (beta)	R2	Effect size (beta)
AA	LDL-C (UKB)	420531	0.053	0.0187647	0.324	0.00758941
AA	LDL-C (GLGC)	188578	0.053	0.0280218	0.324	0.0113334
AA	TG (UKB)	420531	0.053	0.0187647	0.324	0.00758941
AA	TG (GLGC)	188578	0.053	0.0280218	0.324	0.0113334
AA	ApoB	420531	0.053	0.0187647	0.324	0.00758941
AA	HDL-C (UKB)	420531	0.053	0.0187647	0.324	0.00758941
AA	HDL-C (GLGC)	188578	0.053	0.0280218	0.324	0.0113334
AA	ApoA-I	420531	0.053	0.0187647	0.324	0.00758941
AA	SBP	420531	0.053	0.0187647	0.324	0.00758941
AA	DBP	420531	0.053	0.0187647	0.324	0.00758941
AA	BMI	681275	0.053	0.0147428	0.324	0.00596274
AA	IL-1b	8293	0.053	0.133624	0.324	0.0540445
AA	IL-1ra	8293	0.053	0.133624	0.324	0.0540445
AA	IL-6	8293	0.053	0.133624	0.324	0.0540445
AA	IL-6R	3301	0.053	0.211797	0.324	0.0856612
AA	TNF-a	8293	0.053	0.133624	0.324	0.0540445
AA	CRP	204402	0.053	0.0269153	0.324	0.0108859
AA	APTT	58110	0.053	0.0504796	0.324	0.0204165
AA	PT	58110	0.053	0.0504796	0.324	0.0204165
AA	Fibrinogen	58110	0.053	0.0504796	0.324	0.0204165
AA, arachidonic acid; ApoA-I, apolipoprotein A-I; ApoB, apolipoprotein B; APTT, activated partial thromboplastin time; BMI, body mass index; CRP, C-reactive protein; DBP, diastolic blood pressure; HDL-C, high-density lipoprotein cholesterol; LDL-C, low-density lipoprotein cholesterol; PT, prothrombin time; SBP, systolic blood pressure; TG, triglycerides.

## Sheet: Table S7
Table S7 The genetic variants predicting lipids, blood pressure, adiposity, and markers of inflammation and coagulation.
Trait	SNP	CP	Gene	EA/OA	EAF	Trait			AA
						Beta	SE	P	Proxy	R2	Beta	SE	P	Correlated_Alleles
LDL-C	rs1007938	12:26802549	ITPR2	A/G	0.59489	-0.0121506	0.00213496	1.3e-08			-0.0236	0.0304	0.4374
LDL-C	rs1016988	5:131744574	C5orf56	T/C	0.809091	0.017412	0.00265205	5.2e-11			0.0736	0.0357	0.03907
LDL-C	rs10231941	7:100532540	MUC3A	T/C	0.822279	-0.0198963	0.00272829	3e-13
LDL-C	rs10448340	9:139320069	PMPCA	T/G	0.680234	0.0151234	0.00223837	1.4e-11			-0.0123	0.0318	0.6984
LDL-C	rs10832963	11:18664241	SPTY2D1	T/G	0.255771	-0.0173852	0.00239725	4.1e-13			-0.0449	0.0345	0.1922
LDL-C	rs10851478	15:49829019	FAM227B	T/C	0.583962	0.0123157	0.00211734	6e-09			0.0167	0.0312	0.592
LDL-C	rs10910476	1:234734956	IRF2BP2	C/T	0.444839	-0.0123459	0.0021029	4.3e-09
LDL-C	rs11014204	10:18720845	CACNB2	C/T	0.719772	-0.0137929	0.00233111	3.3e-09
LDL-C	rs111338114	7:100330492	EPO	A/G	0.943992	0.0288539	0.0049251	4.7e-09
LDL-C	rs11206517	1:55526428	PCSK9	T/G	0.96685	-0.0683407	0.00580871	5.9e-32			-0.0203	0.0825	0.806
LDL-C	rs11206788	1:56797981	PPAP2B	G/C	0.412835	-0.0138218	0.0021725	2e-10			-0.0172	0.0314	0.5847
LDL-C	rs11227247	11:65422853	RELA	A/C	0.865458	-0.017788	0.00305422	5.7e-09			0.0368	0.0459	0.4224
LDL-C	rs112403212	12:125303254	SCARB1	C/T	0.85857	-0.0171883	0.00301566	1.2e-08	rs11057830	0.9713	0.0953	0.0512	0.06276	C=G,T=A
LDL-C	rs112758337	7:97977268	BAIAP2L1	G/A	0.814459	0.0162142	0.00268899	1.6e-09	rs3779196	0.9867	0.0463	0.0387	0.232	G=C,A=T
LDL-C	rs112987086	15:75106719	LMAN1L	G/T	0.279317	-0.0159566	0.00235136	1.2e-11	rs11634474	0.9013	0.0445	0.0342	0.1925	G=C,T=G
LDL-C	rs113177823	3:132217703	DNAJC13	G/A	0.945866	0.0410816	0.00466256	1.2e-18
LDL-C	rs114165349	1:27021913	ARID1A	G/C	0.976828	-0.0560406	0.0069585	8e-16
LDL-C	rs115458560	1:110061974	AMIGO1	T/C	0.981437	0.0503283	0.00770834	6.6e-11
LDL-C	rs115478735	9:136149711	SURF6	A/T	0.815989	-0.0558766	0.00269091	9e-96	rs635634	0.9803	0.1044	0.1461	0.475	A=C,T=T
LDL-C	rs11568318	2:234665498	UGT1A8	C/A	0.933755	-0.0257407	0.00418043	7.4e-10			0.0479	0.0628	0.4459
LDL-C	rs115739682	11:103870640	PDGFD	T/A	0.808433	0.0161412	0.00266501	1.4e-09	rs11226108	1	0.0356	0.0393	0.3655	T=G,A=C
LDL-C	rs11591147	1:55505647	PCSK9	G/T	0.982532	0.348511	0.00793464	0
LDL-C	rs11601507	11:5701074	TRIM5	C/A	0.930533	-0.0322609	0.00405165	1.7e-15			-0.147	0.0901	0.1026
LDL-C	rs11621792	14:24871926	NYNRIN	C/T	0.547127	-0.0191305	0.00211125	1.3e-19	rs6573778	0.9161	0.0235	0.0379	0.5354	C=C,T=T
LDL-C	rs116734477	5:52095024	ITGA1	C/T	0.959164	0.0474419	0.00528433	2.8e-19
LDL-C	rs1168127	1:63136078	DOCK7	C/A	0.353952	-0.0386982	0.00218074	1.9e-70	rs1168124	0.9907	0.0282	0.032	0.3792	C=C,A=T
LDL-C	rs1169294	12:121426594	HNF1A	G/A	0.689913	-0.0245145	0.00225946	2e-27	rs11065385	0.969	0.029	0.0335	0.3873	G=G,A=A
LDL-C	rs117139027	8:29024943	KIF13B	G/A	0.982406	0.0569281	0.0079336	7.2e-13
LDL-C	rs117733303	6:160922870	LPA	A/G	0.981577	-0.0838432	0.00774177	2.5e-27
LDL-C	rs11786083	8:145050358	PLEC	G/A	0.625589	-0.0155482	0.00216635	7.1e-13	rs11136343	0.9876	0.0081	0.0325	0.8036	G=A,A=G
LDL-C	rs11789603	9:107647019	ABCA1	C/T	0.891991	-0.0249753	0.00336793	1.2e-13			-0.0417	0.0529	0.4299
LDL-C	rs118039278	6:160985526	LPA	G/A	0.92133	-0.083508	0.00388711	2.2e-102	rs10455872	1	-0.0476	0.0997	0.633	G=A,A=G
LDL-C	rs12078100	1:16512586	ARHGEF19	C/G	0.376912	-0.0131578	0.00214975	9.3e-10	rs4661359	1	0.035	0.0298	0.2403	C=C,G=T
LDL-C	rs12162782	22:50853626	PPP6R2	T/G	0.655636	-0.012882	0.00219447	4.4e-09			0.0248	0.0313	0.4281
LDL-C	rs12197047	6:130389211	L3MBTL3	G/A	0.329942	-0.0135895	0.00223122	1.1e-09			-0.0197	0.0337	0.5593		Excluded after clumping
LDL-C	rs12208357	6:160543148	SLC22A1	C/T	0.929898	-0.057141	0.00409802	3.4e-44
LDL-C	rs12246352	10:124705307	C10orf88	A/G	0.896104	-0.025694	0.00342938	6.8e-14	rs1106056	0.9781	0.0154	0.0582	0.7909	A=A,G=G
LDL-C	rs1229984	4:100239319	ADH1B	T/C	0.0272003	-0.0528485	0.00633648	7.4e-17
LDL-C	rs12445804	16:11706100	LITAF	G/A	0.925101	-0.0231166	0.00400701	8e-09			0.0989	0.1243	0.4261
LDL-C	rs12471768	2:64928603	SERTAD2	T/C	0.295881	-0.0136102	0.00228218	2.5e-09			-0.0024	0.0334	0.9418
LDL-C	rs1250258	2:216300185	FN1	C/T	0.263353	-0.0137293	0.00236882	6.8e-09			0.17	0.1384	0.2192
LDL-C	rs1260326	2:27730940	GCKR	T/C	0.395558	0.0347351	0.00212644	5.6e-60			-0.0566	0.0301	0.05948
LDL-C	rs12603885	17:29466722	NF1	G/A	0.300292	-0.0175036	0.00227407	1.4e-14			-0.0178	0.0329	0.59
LDL-C	rs12916	5:74656539	HMGCR	T/C	0.599461	-0.0621277	0.00212801	2.2e-187			0.1223	0.0315	0.0001005
LDL-C	rs12936113	17:66401063	ARSG	T/C	0.240099	-0.0137229	0.00245497	2.3e-08	rs2885404	0.8695	0.0005	0.0418	0.9905	T=T,C=C
LDL-C	rs12948394	17:76382791	PGS1	C/T	0.517578	0.0183539	0.00212174	5.1e-18	rs4366775	0.9198	0.0636	0.0304	0.03639	C=C,T=T
LDL-C	rs12990177	2:43682659	THADA	A/T	0.478804	-0.0150664	0.00211568	1.1e-12	rs6544660	0.9074	0.0272	0.0331	0.4107	A=C,T=T
LDL-C	rs13076933	3:12327431	PPARG	T/G	0.740551	0.0208296	0.00239135	3e-18
LDL-C	rs13107325	4:103188709	SLC39A8	C/T	0.925102	0.0245488	0.00396602	6e-10			-0.0372	0.0551	0.5002
LDL-C	rs13108218	4:3443931	HGFAC	A/G	0.385133	0.0177573	0.00216078	2.1e-16
LDL-C	rs13283282	9:131465481	PKN3	C/G	0.853847	0.0206702	0.00295425	2.6e-12	rs9697210	1	-0.1206	0.0624	0.05345	C=G,G=A
LDL-C	rs1350559	8:9367743	TNKS	C/G	0.598654	-0.0136979	0.0021378	1.5e-10			0.0172	0.032	0.5906
LDL-C	rs140584594	1:110232983	GSTM2	A/G	0.269933	0.0144404	0.00233068	5.8e-10
LDL-C	rs143020224	19:11187324	SMARCA4	C/G	0.881398	0.169039	0.00320984	0	rs6511720	0.9323	0.0076	0.0534	0.8862	C=G,G=T
LDL-C	rs144984216	19:20479901	ZNF486	C/T	0.975022	0.0370805	0.00668002	2.8e-08							Excluded after clumping
LDL-C	rs145730801	14:94768196	SERPINA6	T/C	0.955623	-0.0359582	0.00517149	3.6e-12
LDL-C	rs1458038	4:81164723	FGF5	C/T	0.70861	0.0185934	0.00230356	6.9e-16			0.0244	0.0366	0.5043
LDL-C	rs146433259	5:34713792	RAI14	C/T	0.988265	0.0567916	0.0103876	4.6e-08
LDL-C	rs146534110	6:160578069	SLC22A1	G/T	0.986696	-0.0679152	0.00910464	8.7e-14
LDL-C	rs1495741	8:18272881	NAT2	G/A	0.220557	0.0173848	0.00251342	4.6e-12			-0.0724	0.0351	0.03914
LDL-C	rs150262789	19:46436564	NOVA2	C/T	0.98382	0.0989791	0.00848711	2e-31							Excluded after clumping
LDL-C	rs150474434	2:118845121	INSIG2	G/A	0.898645	0.0347466	0.00347218	1.4e-23	rs12464355	1	-0.0172	0.0568	0.7613	G=A,A=G
LDL-C	rs1532085	15:58683366	LIPC	A/G	0.386409	0.017242	0.00214425	8.9e-16			0.0439	0.0303	0.1475
LDL-C	rs1551891	19:45231821	CEACAM16	G/A	0.911894	0.173541	0.00366202	0
LDL-C	rs1556562	1:93034023	EVI5	G/T	0.209968	-0.0190535	0.00249017	2e-14			-0.025	0.0376	0.5056
LDL-C	rs17050272	2:121306440	LINC01101	G/A	0.590728	0.0205207	0.00211647	3.1e-22			0.0735	0.0344	0.0325
LDL-C	rs1731243	2:26930411	KCNK3	C/T	0.393355	-0.0131656	0.00213567	7.1e-10	rs1275923	0.9716	-0.0121	0.0309	0.6949	C=C,T=T
LDL-C	rs174564	11:61588305	FADS2	A/G	0.651442	0.0319674	0.0021906	3.1e-48	rs174576	0.97	1.6902	0.0257	0	A=C,G=A	Excluded due to high LD with rs174547 and potential pleiotropy
LDL-C	rs17476364	10:71094504	HK1	T/C	0.891668	0.0217849	0.00336083	9.1e-11
LDL-C	rs1800961	20:43042364	HNF4A	C/T	0.969087	0.0596747	0.006026	4e-23			-0.0282	0.0933	0.7628
LDL-C	rs1801689	17:64210580	APOH	A/C	0.969449	-0.0619438	0.00606065	1.6e-24			-1.1686	0.3154	0.0002118
LDL-C	rs188247550	19:19396616	SUGP1	C/T	0.986885	0.120683	0.00952858	9.2e-37
LDL-C	rs1883711	20:39179822	MAFB	G/C	0.968588	-0.102599	0.00609466	1.4e-63			-0.9529	0.4365	0.02903
LDL-C	rs191064657	20:39192303	MAFB	C/T	0.963325	0.0350535	0.00572695	9.3e-10							Excluded after clumping
LDL-C	rs2021092	19:44068706	XRCC1	T/C	0.813282	0.0163211	0.00266186	8.7e-10	rs939460	1	-0.0178	0.0383	0.6428	T=G,C=A
LDL-C	rs204469	19:45490285	CLPTM1	A/G	0.043667	-0.0294656	0.00511875	8.6e-09			-0.1214	0.1777	0.4946
LDL-C	rs2066714	9:107586753	ABCA1	T/C	0.871227	-0.0209673	0.00311106	1.6e-11	rs3780543	0.8829	0.0102	0.0444	0.8181	T=A,C=G
LDL-C	rs2068888	10:94839642	CYP26A1	G/A	0.549301	0.0191878	0.00209513	5.3e-20			0.0635	0.0308	0.03926
LDL-C	rs2073547	7:44582331	NPC1L1	A/G	0.815991	-0.0355544	0.00267408	2.4e-40			0.0447	0.0522	0.3919
LDL-C	rs2160994	12:50650057	LIMA1	T/C	0.35251	-0.0183788	0.00218512	4.1e-17			0.0139	0.0317	0.6618
LDL-C	rs2238162	13:32959199	BRCA2	C/T	0.477047	0.0164506	0.00208939	3.5e-15	rs2238163	1	0.0062	0.0297	0.8337	C=A,T=C
LDL-C	rs224424	20:34147998	ERGIC3	A/G	0.787576	0.0209096	0.00255253	2.6e-16			-0.0258	0.0337	0.4438
LDL-C	rs2250802	10:113921354	GPAM	G/A	0.275657	0.0182094	0.00233329	6e-15			-0.0563	0.0326	0.08471
LDL-C	rs2256814	20:62373983	SLC2A4RG	G/A	0.802121	-0.0152271	0.00262629	6.7e-09
LDL-C	rs2287622	2:169830328	ABCB11	A/G	0.397204	0.0211456	0.00213029	3.2e-23			-0.033	0.0304	0.2779
LDL-C	rs233721	12:113031543	RPH3A	T/A	0.358627	-0.0191538	0.00219169	2.3e-18			0.0461	0.0314	0.1425		Excluded after clumping
LDL-C	rs261334	15:58726744	LIPC	G/C	0.212726	0.0218856	0.00254769	8.7e-18			0.0245	0.0373	0.5106
LDL-C	rs2618566	20:17844684	SNX5	G/T	0.340138	0.0248873	0.00220093	1.2e-29
LDL-C	rs2642438	1:220970028		A/G	0.297344	-0.0253446	0.00227412	7.6e-29			0.0427	0.0348	0.2197
LDL-C	rs2718717	2:109206139	LIMS1	A/G	0.856959	-0.0187861	0.00297315	2.6e-10	rs2718715	1	-0.046	0.0426	0.2804	A=T,G=C
LDL-C	rs2737265	8:116667634	TRPS1	A/G	0.719539	0.0203604	0.00232304	1.9e-18	rs2737252	1	0.0378	0.0348	0.2772	A=G,G=A
LDL-C	rs2738447	19:11227480	LDLR	A/C	0.407391	-0.0422733	0.00211123	3.5e-89	rs5930	0.8827	0.0241	0.0325	0.4584	A=A,C=G
LDL-C	rs2740488	9:107661742	ABCA1	A/C	0.734535	0.0253762	0.00236607	7.8e-27	rs1883025	0.9629	-0.0287	0.0355	0.4185	A=C,C=T
LDL-C	rs28406917	7:21449451	SP4	C/T	0.572373	-0.0119167	0.00211528	1.8e-08	rs10230826	0.9276	-0.0151	0.0315	0.6309	C=A,T=T
LDL-C	rs28601761	8:126500031	TRIB1	C/G	0.58131	0.0619374	0.0021372	1.2e-184
LDL-C	rs28631087	1:235109214	TOMM20	T/C	0.78726	0.0161715	0.00254709	2.2e-10	rs16844296	0.9937	0.0451	0.0451	0.3172	T=G,C=A
LDL-C	rs28768427	8:141988685	PTK2	G/A	0.480232	-0.0122459	0.0021517	1.3e-08	rs9324540	0.8491	-0.0899	0.0299	0.002694	G=T,A=G
LDL-C	rs28849176	6:29848057	HLA-G	A/T	0.456779	-0.0238021	0.00278072	1.1e-17							Excluded after clumping
LDL-C	rs2925677	5:71953629	ZNF366	C/G	0.787318	0.0189203	0.00254664	1.1e-13	rs2925678	1	-0.0364	0.1508	0.8092	C=C,G=G
LDL-C	rs3110609	17:46753543	HOXB7	T/C	0.657833	0.0153785	0.00220568	3.1e-12			-0.0358	0.0324	0.269		Excluded after clumping
LDL-C	rs3179865	6:31324194	HLA-B	G/A	0.601088	-0.020709	0.00229603	1.9e-19
LDL-C	rs34042070	16:72101525	TXNL4B	C/G	0.81207	-0.0485842	0.00268129	2.2e-73	rs2000999	0.939	-0.0364	0.0375	0.3325	C=G,G=A
LDL-C	rs34392107	6:32663954	HLA-DQB1	G/A	0.883508	-0.0459707	0.0032672	5.8e-45	rs17499411	0.9666	-0.0161	0.0463	0.7287	G=C,A=G
LDL-C	rs34568880	6:31514448	ATP6V1G2	C/T	0.986687	-0.0562557	0.00909222	6.1e-10	rs13211368	1	0.1704	0.119	0.1524	C=G,T=A
LDL-C	rs35081008	19:58662235	ZNF329	C/T	0.851893	0.0319653	0.0029304	1.1e-27
LDL-C	rs35882350	12:623129	B4GALNT3	A/G	0.738935	-0.0138882	0.00237524	5e-09
LDL-C	rs36043200	17:45629406	NPEPPS	G/A	0.483302	0.0264581	0.00209262	1.2e-36	rs8072100	0.9881	0.0183	0.0302	0.5451	G=A,A=T
LDL-C	rs3732359	3:119536429	NR1I2	G/A	0.21988	0.0174313	0.00252152	4.7e-12			-0.003	0.0362	0.9336
LDL-C	rs3764261	16:56993324	CETP	C/A	0.675841	0.0330572	0.00222992	1e-49			-0.0013	0.0354	0.9709
LDL-C	rs3780181	9:2640759	VLDLR	A/G	0.932372	0.0278415	0.00418509	2.9e-11			-0.0472	0.0566	0.4045
LDL-C	rs3822855	6:116316882	FRK	G/T	0.59834	-0.017915	0.00212543	3.5e-17			-0.0276	0.0299	0.3558
LDL-C	rs3932048	3:136258924	STAG1	C/G	0.677369	-0.0138568	0.00223605	5.8e-10			-0.0182	0.0325	0.5751
LDL-C	rs4148826	7:87074419	ABCB4	T/C	0.819549	0.0158111	0.00272454	6.5e-09			0.0513	0.0491	0.297
LDL-C	rs4299376	2:44072576	ABCG8	G/T	0.323183	0.0542425	0.0022257	3.5e-131			-0.1002	0.0347	0.003871
LDL-C	rs430096	2:21434580	TDRD15	A/G	0.778955	0.0542983	0.00251525	2.3e-103	rs312052	0.8068	0.0036	0.0372	0.9218	A=A,G=G
LDL-C	rs438568	20:12958687	SPTLC3	A/G	0.390753	-0.0125944	0.00214082	4e-09			-0.1478	0.12	0.2178
LDL-C	rs4452060	19:45347911	PVRL2	C/A	0.579305	-0.0833597	0.00210522	0
LDL-C	rs4620259	8:109991668	TRHR	A/C	0.809317	-0.0146254	0.00267656	4.6e-08			-0.0353	0.0398	0.3756
LDL-C	rs4722551	7:25991826	NFE2L3	T/C	0.841406	-0.0243791	0.00285343	1.3e-17			0.0162	0.0429	0.7056
LDL-C	rs472495	1:55521313	PCSK9	G/T	0.351043	-0.0426246	0.00218194	5.5e-85	rs693668	1	-0.2594	0.1204	0.03117	G=G,T=A
LDL-C	rs4738684	8:59393273	CYP7A1	A/G	0.335345	0.0315438	0.00221037	3.3e-46			-0.0742	0.032	0.02056
LDL-C	rs4782568	16:83980529	RP11-505K9.4	C/G	0.549101	0.0164593	0.00210898	6e-15			0.1049	0.0416	0.01163
LDL-C	rs4808360	19:15798015	CYP4F12	T/A	0.491763	-0.0129081	0.0021014	8.1e-10	rs4808362	0.9921	0.0466	0.0311	0.1345	T=A,A=G
LDL-C	rs4818025	21:40709171	HMGN1	A/G	0.427695	-0.0137317	0.0021163	8.7e-11	rs2836988	0.9918	0.0056	0.0304	0.8527	A=A,G=G
LDL-C	rs4954192	2:135632981	ACMSD	C/T	0.626527	-0.0147212	0.0021375	5.7e-12			-0.0238	0.0311	0.4453
LDL-C	rs4970834	1:109814880	CELSR2	C/T	0.813361	0.105228	0.00268305	0			0.0568	0.0424	0.1805
LDL-C	rs516316	19:49206145	FUT2	G/C	0.492064	-0.0297001	0.00206857	9.5e-47			-0.0067	0.115	0.9539
LDL-C	rs541155877	1:109468458	AKNAD1	C/T	0.987507	0.0692084	0.0111936	6.3e-10
LDL-C	rs549956721	19:10636964	S1PR5	A/G	0.971368	0.0418698	0.00656486	1.8e-10
LDL-C	rs551473284	13:111038325	COL4A2	T/C	0.3653	-0.0132708	0.0021913	1.4e-09	rs9521733	0.8591	-0.0258	0.0301	0.3914	T=C,C=T
LDL-C	rs556107	1:234853059	IRF2BP2	C/T	0.476667	-0.0352397	0.00208943	8e-64			0.0837	0.0304	0.005897
LDL-C	rs55714927	17:7080316	ASGR1	C/T	0.809638	0.0263355	0.00265671	3.7e-23
LDL-C	rs55921103	3:69810294	MITF	G/T	0.351105	-0.0136729	0.00219929	5.1e-10	rs6785975	0.8444	-0.0413	0.0311	0.185	G=G,T=A
LDL-C	rs56113850	19:41353107	CTC-490E21.12	T/C	0.422594	-0.013364	0.00209648	1.8e-10
LDL-C	rs56130071	7:21598753	DNAH11	G/C	0.783015	-0.0331915	0.00253909	4.7e-39	rs12670798	0.8319	0.0578	0.0353	0.1019	G=T,C=C
LDL-C	rs56208742	17:27884667	ABHD15	T/C	0.96873	0.0334878	0.00599354	2.3e-08							Excluded after clumping
LDL-C	rs56212732	16:70930370	HYDIN	C/T	0.915189	0.0238427	0.00396543	1.8e-09							Excluded after clumping
LDL-C	rs56236159	2:3636478	COLEC11	T/G	0.868512	-0.01784	0.00308123	7e-09	rs4850047	0.9852	0.0335	0.0589	0.5695	T=C,G=T
LDL-C	rs576573069	4:7225613	SORCS2	T/G	0.327722	-0.0135399	0.00227973	2.9e-09
LDL-C	rs59328596	8:21928227	DMTN	G/A	0.851882	0.0179765	0.00293374	8.9e-10	rs12541126	0.8218	-0.0392	0.0481	0.4148	G=T,A=C
LDL-C	rs59379014	11:126228000	ST3GAL4	C/T	0.926689	-0.0551759	0.00400335	3.3e-43	rs4937122	0.8843	-0.0508	0.0723	0.4827	C=T,T=G
LDL-C	rs597808	12:111973358	ATXN2	A/G	0.484083	-0.0271233	0.00209244	2e-38	rs3184504	0.9605	0.0365	0.03	0.2236	A=T,G=C
LDL-C	rs6050463	20:25208990	AL035252.1	G/A	0.507026	-0.0125353	0.0020846	1.8e-09	rs6115094	1	-0.04	0.0316	0.2053	G=A,A=G
LDL-C	rs6073958	20:44551855	PLTP	T/C	0.801323	-0.0174351	0.00261506	2.6e-11	rs6065906	0.9038	-0.0003	0.039	0.9947	T=T,C=C
LDL-C	rs6090101	20:62909520	PCMTD2	G/A	0.80184	-0.0175965	0.00264862	3.1e-11	rs6090104	0.9688	-0.0319	0.0375	0.3953	G=T,A=C
LDL-C	rs6093446	20:39780932	PLCG1	G/A	0.712195	-0.022143	0.00230469	7.4e-22			-0.0259	0.0335	0.4408
LDL-C	rs61433703	20:17804068	BANF2	G/A	0.836331	-0.0158353	0.002847	2.7e-08
LDL-C	rs61754230	12:72179446	RAB21	C/T	0.980217	-0.0427126	0.00748783	1.2e-08
LDL-C	rs61775180	1:25793663	TMEM57	C/T	0.579863	0.0262622	0.00211178	1.7e-35	rs10903129	0.9226	-0.0437	0.0292	0.1346	C=G,T=A
LDL-C	rs61778883	1:23795177	ASAP3	T/C	0.128719	-0.0186523	0.00312432	2.4e-09	rs685059	0.8875	-0.0641	0.0465	0.1682	T=C,C=G
LDL-C	rs61988556	14:73439258	ZFYVE1	T/C	0.913857	0.0222954	0.00372264	2.1e-09	rs8022782	1	0.078	0.0645	0.2267	T=C,C=T
LDL-C	rs62011285	15:63791063	USP3	T/C	0.65684	-0.012435	0.00220011	1.6e-08	rs11630468	1	0.0271	0.0335	0.418	T=A,C=G
LDL-C	rs62033400	16:53811788	FTO	A/G	0.605342	0.0144912	0.0021354	1.2e-11	rs17817449	0.9959	0.0615	0.0304	0.04318	A=T,G=G
LDL-C	rs62116889	19:45022560	ZNF180	T/C	0.931708	0.04951	0.0041142	2.4e-33
LDL-C	rs62118464	19:45617263	MARK4	G/A	0.882398	-0.0276497	0.00329569	4.9e-17
LDL-C	rs62120394	19:18338709	PDE4C	G/A	0.708176	-0.0157592	0.00228648	5.5e-12	rs2302209	0.9664	-0.0505	0.0334	0.1309	G=C,A=T
LDL-C	rs6475606	9:22081850	RP11-145E5.5	C/T	0.515533	0.02031	0.00208461	2e-22			0.0512	0.03	0.08771
LDL-C	rs6560499	9:78730766	PCSK5	G/A	0.423994	0.0122425	0.00212285	8.1e-09	rs1571791	0.8397	0.082	0.1164	0.4813	G=T,A=C
LDL-C	rs6573971	14:71011469	ADAM20	G/A	0.444622	0.0133161	0.00212076	3.4e-10			0.027	0.1189	0.8202
LDL-C	rs6589939	11:122518525	UBASH3B	A/G	0.621579	-0.0132825	0.00215412	7e-10			-0.017	0.0312	0.5861
LDL-C	rs6602912	13:114546549	GAS6	T/G	0.715148	-0.0222758	0.00231103	5.5e-22	rs9577924	0.8447	0.0246	0.0378	0.5145	T=A,G=G
LDL-C	rs6667939	1:198994619	PTPRC	C/T	0.281329	-0.0151953	0.00233076	7.1e-11	rs1434282	0.9465	-0.0134	0.0349	0.7005	C=C,T=T
LDL-C	rs6693893	1:109797763	CELSR2	T/C	0.964699	0.0749332	0.00564343	3.1e-40	rs437444	0.9122	-0.1908	0.0797	0.01658	T=C,C=T
LDL-C	rs67050321	7:36169203	EEPD1	T/C	0.696093	-0.0152177	0.00227504	2.2e-11
LDL-C	rs6709904	2:44080324	ABCG8	A/G	0.887416	0.0435284	0.00329754	8.7e-40			-0.034	0.0456	0.4558
LDL-C	rs6714750	2:136783169	DARS	A/G	0.799964	-0.0145123	0.00261042	2.7e-08			-0.0394	0.0412	0.3381		Excluded after clumping
LDL-C	rs6857	19:45392254	PVRL2	C/T	0.829568	-0.157677	0.00275941	0			-0.0203	0.0574	0.7231
LDL-C	rs6874202	5:156391628	TIMD4	T/C	0.365729	-0.0323831	0.00216391	1.2e-50	rs6882076	1	-0.0294	0.0314	0.3502	T=T,C=C
LDL-C	rs704	17:26694861	TMEM199	G/A	0.524277	-0.0149279	0.00208742	8.6e-13			0.0394	0.0315	0.2111		Excluded after clumping
LDL-C	rs7090758	10:65335315	REEP3	T/C	0.526135	0.0118111	0.00209065	1.6e-08	rs7077256	1	0.053	0.0294	0.07116	T=A,C=G
LDL-C	rs7108486	11:5677158	TRIM5	T/C	0.976279	0.0389569	0.00692341	1.8e-08
LDL-C	rs71311871	3:58420613	PDHB	A/G	0.91695	0.0283771	0.00378633	6.6e-14	rs9811074	1	-0.0437	0.0556	0.4324	A=A,G=G
LDL-C	rs7202323	16:72217113	PMFBP1	T/G	0.770258	0.0255122	0.00247841	7.5e-25			0.0354	0.0347	0.3078
LDL-C	rs7241918	18:47160953	LIPG	G/T	0.175894	-0.0156669	0.0027506	1.2e-08			0.0513	0.0413	0.2141
LDL-C	rs72631343	17:67191270	ABCA10	C/G	0.871109	0.0292878	0.00311174	4.9e-21
LDL-C	rs72638977	8:41540622	ANK1	A/G	0.966078	0.0328423	0.00577952	1.3e-08	rs6474359	0.8381	-0.1624	0.1135	0.1524	A=T,G=C
LDL-C	rs72733928	15:57512284	TCF12	A/T	0.939813	-0.0263176	0.00440483	2.3e-09	rs3803452	0.9446	-0.0878	0.0627	0.1617	A=T,T=C
LDL-C	rs72774870	2:11512825	ROCK2	C/T	0.927109	0.0220666	0.00401476	3.9e-08
LDL-C	rs72823020	10:115797947	ADRB1	T/A	0.869709	0.0214421	0.00311253	5.6e-12
LDL-C	rs73025516	6:160520806	IGF2R	A/G	0.955475	0.0309443	0.00505445	9.2e-10	rs2297367	1	0.0674	0.0793	0.3955	A=C,G=T
LDL-C	rs73075609	20:5580789	GPCPD1	C/T	0.973209	-0.036728	0.0065033	1.6e-08
LDL-C	rs74869459	11:66296569	CTD-3074O7.11	T/C	0.761445	0.0170711	0.00244595	3e-12	rs3816492	1	0.0013	0.036	0.971	T=C,C=T
LDL-C	rs7562734	2:63047973	EHBP1	G/C	0.6777	0.0200701	0.00222981	2.2e-19	rs11682530	0.9577	-0.0028	0.0314	0.9288	G=G,C=A
LDL-C	rs7569317	2:203527979	FAM117B	T/C	0.469367	-0.0178952	0.00208328	8.7e-18			0.0158	0.0294	0.592
LDL-C	rs76079263	6:28019665	ZNF165	G/C	0.910149	0.0346868	0.00367585	3.9e-21	rs13214703	0.8885	-0.0741	0.0648	0.2527	G=T,C=C	Excluded after clumping
LDL-C	rs76967117	6:34603691	C6orf106	G/A	0.885343	0.0277539	0.00326897	2.1e-17	rs3800461	1	0.0422	0.0485	0.3844	G=G,A=C
LDL-C	rs77013160	16:88582871	ZFPM1	G/T	0.981029	-0.0434337	0.00770458	1.7e-08
LDL-C	rs77257036	1:150476186	TARS2	C/T	0.648424	0.0120516	0.00219112	3.8e-08
LDL-C	rs7734476	5:122848876	CSNK1G3	G/A	0.449923	-0.0187267	0.00209495	3.9e-19			0.0593	0.0303	0.05021
LDL-C	rs7746081	6:16126934	MYLIP	G/A	0.69589	0.0234538	0.00226803	4.6e-25	rs6459450	0.9736	-0.0142	0.1251	0.9094	G=T,A=C
LDL-C	rs77542162	17:67081278	ABCA6	A/G	0.977505	-0.128166	0.0070433	5.5e-74
LDL-C	rs7776054	6:135418916	HBS1L	A/G	0.738687	0.0162915	0.00237601	7e-12			0.0069	0.0359	0.8481
LDL-C	rs77960347	18:47109955	LIPG	A/G	0.986648	-0.0706855	0.00909044	7.5e-15
LDL-C	rs79220007	6:26098474	HFE	T/C	0.923867	0.0574396	0.00392322	1.5e-48	rs1800562	1	-0.1414	0.0675	0.03616	T=G,C=A
LDL-C	rs79828839	10:52352431	SGMS1	C/T	0.801215	-0.0145916	0.00261615	2.4e-08	rs11006238	1	-0.0069	0.0379	0.8551	C=G,T=C
LDL-C	rs8008068	14:64233717	SGPP1	A/G	0.839604	-0.0156944	0.00285055	3.7e-08	rs4902243	1	-0.0034	0.0427	0.9357	A=A,G=G
LDL-C	rs8101801	19:11335477	DOCK6	C/A	0.964442	0.0452454	0.0055954	6.2e-16	rs4804576	0.9763	-0.0112	0.0756	0.8826	C=G,A=T
LDL-C	rs8107974	19:19388500	SUGP1	A/T	0.924237	0.105172	0.00392106	1.8e-158	rs10401969	0.9698	0.2417	0.0574	2.514e-05	A=T,T=C
LDL-C	rs836550	7:6440437	RAC1	A/G	0.594485	-0.0116032	0.00212344	4.6e-08
LDL-C	rs869412	7:1074134	C7orf50	T/C	0.774318	0.0142708	0.00250207	1.2e-08	rs12534778	0.9315	0.0848	0.0371	0.02223	T=T,C=C
LDL-C	rs880315	1:10796866	CASZ1	T/C	0.659761	0.015148	0.00220781	6.8e-12			-0.0019	0.0354	0.9583
LDL-C	rs907866	2:20371380	SDC1	G/A	0.554563	0.0176886	0.00210048	3.7e-17			-0.0018	0.0322	0.9549
LDL-C	rs913499	6:37038432	COX6A1P2	A/G	0.490791	0.0119766	0.00208835	9.8e-09			0.0686	0.0304	0.0243
LDL-C	rs9298506	8:55437524	SOX17	A/G	0.792201	-0.0187965	0.00256863	2.5e-13			-0.0128	0.0379	0.7356
LDL-C	rs934197	2:21267461	APOB	G/A	0.664558	-0.0831886	0.00220401	9.4E-312	rs1367117	0.9953	0.0586	0.0369	0.1125	G=G,A=A
LDL-C	rs9391803	6:30215377	TRIM26	T/A	0.852467	-0.0266262	0.00294531	1.6e-19			0.0566	0.0464	0.2233		Excluded after clumping
LDL-C	rs9471975	6:42919222	GNMT	T/C	0.417204	0.012882	0.00211424	1.1e-09	rs2296805	0.9918	-0.1207	0.0305	7.745e-05	T=T,C=G
LDL-C	rs9491699	6:127471533	RSPO3	C/T	0.521839	-0.0139996	0.00208593	1.9e-11			0.0284	0.0308	0.3557
LDL-C	rs9496567	6:100602753	MCHR2	G/A	0.756541	0.0175328	0.00243382	5.9e-13			0.008	0.0341	0.8157
LDL-C	rs960596	22:41393520	RBX1	C/T	0.660681	-0.0134522	0.00221855	1.3e-09	rs138352	0.9145	-0.024	0.0319	0.4514	C=G,T=T
LDL-C	rs964184	11:116648917	ZNF259	G/C	0.133588	0.0574978	0.00306496	1.6e-78			-0.0732	0.0458	0.1102
LDL-C	rs9686661	5:55861786	AC022431.2	C/T	0.799416	-0.0148497	0.00260081	1.1e-08			0.051	0.0395	0.1975
LDL-C	rs9832727	3:142649110	PAQR9	C/G	0.660366	0.0147771	0.00220489	2.1e-11			-0.0685	0.0373	0.06641
LDL-C	rs9834932	3:32535382	CMTM6	A/G	0.911172	0.0323458	0.00366578	1.1e-18			0.0146	0.057	0.7976
LDL-C	rs9841897	3:122282569	PARP9	T/C	0.843505	-0.018534	0.00288444	1.3e-10	rs7629285	0.992	-0.0147	0.0443	0.7399	T=C,C=T
LDL-C	rs9884390	4:69373407	TMPRSS11E	T/C	0.76588	-0.0251131	0.00249274	7.2e-24	rs10020631	0.861	-0.226	0.3107	0.4669	T=G,C=A
LDL-C	rs9894946	17:7571080	TP53	A/G	0.158891	0.0175495	0.00290256	1.5e-09
LDL-C	rs990619	4:156507678	GUCY1A3	C/G	0.47636	0.0117349	0.00208618	1.9e-08			-0.0568	0.0296	0.05518
LDL-C	rs9929977	16:71639053	MARVELD3	T/A	0.630156	-0.0167251	0.00216224	1e-14	rs4788814	0.9868	0.0181	0.0318	0.5698	T=A,A=T
LDL-C	rs9987289	8:9183358	RP11-10A14.4	A/G	0.0911903	-0.0454194	0.00362336	4.8e-36			-0.1718	0.0547	0.001699
TG	rs1009360	2:65276049	CEP68	T/C	0.581411	0.0185443	0.00201148	3e-20			0.0011	0.0305	0.9721
TG	rs10152471	15:101890913	PCSK6	G/A	0.611343	0.0134847	0.00205143	4.9e-11			0.067	0.0298	0.02477
TG	rs10172544	2:85788270	GGCX	C/A	0.591294	0.0114209	0.00201913	1.5e-08	rs10187424	0.9222	0.0429	0.0299	0.1511	C=T,A=C
TG	rs10176110	2:28610627	FOSL2	T/C	0.872319	-0.0238689	0.00296555	8.4e-16
TG	rs10180284	2:50716016	NRXN1	C/T	0.516831	0.01146	0.00199148	8.7e-09			0.0211	0.0304	0.4875
TG	rs10242866	7:17920613	SNX13	C/T	0.601302	-0.0155819	0.0020324	1.8e-14			-0.0278	0.0302	0.3573
TG	rs10243434	7:15905325	MEOX2	T/C	0.413296	0.016646	0.0020837	1.4e-15	rs38195	0.9045	-0.0512	0.0309	0.09778	T=T,C=G
TG	rs1030472	5:157994544	EBF1	A/G	0.785091	-0.0228104	0.00243909	8.6e-21			0.0268	0.0366	0.4643
TG	rs10422861	19:33894846	PEPD	C/T	0.334675	0.0194396	0.00211049	3.2e-20	rs731839	0.9955	-0.0404	0.033	0.2205	C=G,T=A
TG	rs1045241	5:118729286	TNFAIP8	C/T	0.729057	0.0208107	0.00225099	2.3e-20			-0.0105	0.0349	0.7631
TG	rs1064939	11:118396331	KMT2A	A/T	0.977605	0.0540967	0.00679052	1.6e-15	rs9332817	0.8036	0.1072	0.3757	0.7755	A=G,T=C
TG	rs10750766	11:65473798	KAT5	C/A	0.290043	-0.0195875	0.00219131	3.9e-19
TG	rs10775406	17:46197755	SNX11	A/G	0.240307	-0.0204601	0.00232996	1.6e-18	rs3744346	0.8254	-0.0227	0.0358	0.5257	A=G,G=C
TG	rs1077835	15:58723426	LIPC	A/G	0.779538	-0.0473972	0.00240881	3.4e-86			-0.0076	0.0372	0.8378
TG	rs10792091	11:57119156	P2RX3	T/C	0.860344	-0.0176378	0.00286728	7.7e-10	rs4938863	0.8258	0.0671	0.0438	0.1254	T=G,C=A	Excluded after clumping
TG	rs10797119	9:92202495	GADD45G	T/C	0.46338	-0.0156972	0.0020082	5.4e-15	rs12339822	0.9567	-0.0185	0.0312	0.5533	T=A,C=G
TG	rs10797996	1:172353311	DNM3	C/T	0.433192	0.0138307	0.00200545	5.3e-12	rs714515	1	-0.0033	0.0295	0.9101	C=G,T=A
TG	rs10811662	9:22134253	RP11-145E5.5	G/A	0.826788	0.0153267	0.00263376	5.9e-09	rs10811661	1	0.0159	0.0414	0.7014	G=T,A=C
TG	rs10822163	10:65124098	JMJD1C	C/G	0.526626	0.0318329	0.00199412	2.3e-57			-0.0698	0.0313	0.02578
TG	rs10842703	12:26456188	SSPN	A/T	0.756165	-0.0147247	0.00231597	2e-10			-0.0496	0.034	0.1444
TG	rs10863828	1:210592392	HHAT	T/G	0.756677	0.0130444	0.00231657	1.8e-08
TG	rs10899490	11:78105879	GAB2	C/T	0.838633	0.0170895	0.00269829	2.4e-10			0.0499	0.0407	0.2209
TG	rs10962680	9:16905824	BNC2	C/T	0.260952	0.013779	0.00237617	6.7e-09
TG	rs11030107	11:27694835	BDNF	A/G	0.739243	-0.0161703	0.00226096	8.6e-13			0.0079	0.0354	0.8229
TG	rs11078597	17:1618363	WDR81	T/C	0.813388	-0.019015	0.00255588	1e-13			-0.085	0.05	0.08886
TG	rs11078696	17:7459299	TNFSF12	G/T	0.196044	0.0173762	0.00262069	3.3e-11
TG	rs11100083	4:157682598	PDGFC	T/C	0.773785	0.0160934	0.00238006	1.4e-11	rs1425485	1	-0.0098	0.0348	0.7778	T=C,C=T
TG	rs11118310	1:219637671	SLC30A10	A/T	0.406524	-0.0192039	0.00202377	2.3e-21			-0.0013	0.0313	0.9658
TG	rs11122450	1:230301811	GALNT2	T/G	0.388269	0.0482838	0.00204098	9.9e-124			0.1063	0.1164	0.361
TG	rs11187027	10:94259180	IDE	G/A	0.788878	-0.0153349	0.00244181	3.4e-10	rs11187025	1	0.0165	0.0364	0.6509	G=C,A=T
TG	rs111914893	7:74002323	GTF2IRD1	C/T	0.947473	-0.0278828	0.00457412	1.1e-09	rs17145611	0.8083	0.0411	0.0943	0.6631	C=G,T=A
TG	rs11206374	1:40048009	PABPC4	G/A	0.775183	-0.0249878	0.00238007	8.8e-26	rs2293476	0.9833	0.0207	0.0355	0.5597	G=G,A=C
TG	rs112162280	17:43194413	PLCD3	C/T	0.706581	0.0123106	0.00220157	2.2e-08
TG	rs11228377	11:68603346	CPT1A	T/C	0.405978	0.0154093	0.00202168	2.5e-14	rs7943745	0.8344	-0.2637	0.116	0.02296	T=T,C=C
TG	rs11231161	11:62378221	EML3	A/G	0.628831	-0.0165089	0.0020541	9.2e-16			-0.0361	0.0315	0.2513
TG	rs112403212	12:125303254	SCARB1	C/T	0.858555	-0.017437	0.00287803	1.4e-09	rs11057830	0.9713	0.0953	0.0512	0.06276	C=G,T=A
TG	rs11240358	1:205070573	RBBP5	G/A	0.605972	-0.013425	0.00203319	4e-11			0.0221	0.0308	0.4739
TG	rs112424890	5:140933792	DIAPH1	C/T	0.822171	-0.0172658	0.00260923	3.7e-11	rs11954658	0.8209	0.0062	0.0391	0.8745	C=C,T=T
TG	rs1126673	4:100045616	ADH4	C/T	0.302608	-0.013906	0.00216725	1.4e-10			0.0008	0.0318	0.9805
TG	rs113266765	8:37402248	ZNF703	C/T	0.970205	0.0334973	0.00584761	1e-08	rs2407278	0.8212	0.0118	0.1743	0.9461	C=A,T=G
TG	rs1133400	10:134459388	INPP5A	A/G	0.780077	-0.0137577	0.0024019	1e-08			-0.1226	0.1615	0.4475
TG	rs113344423	10:95316037	FFAR4	G/A	0.939822	-0.0429482	0.00429694	1.6e-23
TG	rs113439801	12:62838230	MON2	C/T	0.830021	0.017375	0.0026663	7.2e-11	rs11174487	0.877	-0.0408	0.0418	0.3284	C=T,T=C
TG	rs114052230	1:230410811	GALNT2	C/T	0.833288	0.0200267	0.00275308	3.5e-13
TG	rs114165349	1:27021913	ARID1A	G/C	0.976844	-0.0822141	0.00664802	4e-35
TG	rs114443260	8:126630967	TRIB1	C/T	0.729519	-0.0283888	0.00224364	1.1e-36	rs1551393	0.8752	-0.0664	0.0325	0.04124	C=A,T=T
TG	rs1149470	8:64608119	YTHDF3	T/A	0.239157	0.0141404	0.00233144	1.3e-09	rs1149464	0.9895	0.0116	0.037	0.7539	T=T,A=G
TG	rs1152847	3:188421362	LPP	G/A	0.646524	0.0116004	0.00208526	2.7e-08			-0.0054	0.0312	0.8634
TG	rs11635675	15:63793238	USP3	T/G	0.656491	-0.0243393	0.00209848	4.2e-31			0.0273	0.0335	0.4142
TG	rs11657201	17:599924	VPS53	A/G	0.756822	-0.01297	0.00232415	2.4e-08			0.0183	0.0368	0.619
TG	rs11664106	18:2846812	EMILIN2	A/T	0.625896	0.0126383	0.00211186	2.2e-09
TG	rs116843064	19:8429323	ANGPTL4	G/A	0.980673	0.226178	0.00722314	3.1e-215
TG	rs116878033	17:42031770	PYY	C/T	0.962293	-0.0425113	0.00530546	1.1e-15
TG	rs1171617	10:61467182	SLC16A9	G/T	0.232409	-0.0157619	0.00235959	2.4e-11			0.0924	0.0428	0.03097
TG	rs11722924	4:77396854	SHROOM3	G/C	0.464692	-0.0128738	0.00199447	1.1e-10	rs10032549	1	-0.0404	0.0297	0.1734	G=A,C=G
TG	rs117291242	11:380315	B4GALNT4	C/T	0.963465	-0.0300381	0.00529174	1.4e-08
TG	rs11746801	5:55990342	AC022431.2	G/A	0.362931	0.0124228	0.00208307	2.5e-09			0.005	0.0341	0.8831
TG	rs11781692	8:19848117	LPL	C/A	0.985427	-0.0749604	0.00833499	2.4e-19			0.4691	0.188	0.0126
TG	rs11903847	2:25592918	DTNB	T/C	0.336582	0.0134102	0.00213632	3.4e-10			-0.0187	0.0367	0.6092		Excluded after clumping
TG	rs11980456	7:29319249	CHN2	G/A	0.708535	-0.0123304	0.00221631	2.6e-08			0.0346	0.0363	0.3395
TG	rs12138136	1:149844305	HIST2H4B	T/A	0.914142	0.024905	0.0036006	4.6e-12	rs1046332	0.931	-0.0343	0.0653	0.5988	T=T,A=C
TG	rs12185242	17:47407071	ZNF652	A/C	0.545164	-0.0173785	0.00200258	4e-18	rs747039	0.992	-0.0514	0.0296	0.08227	A=A,C=G
TG	rs12415159	10:113978850	GPAM	A/G	0.854741	-0.021016	0.0028367	1.3e-13	rs12414355	0.9506	-0.0039	0.0502	0.9386	A=A,G=G
TG	rs12422600	12:54429385	HOXC4	G/A	0.633393	0.0125509	0.00207465	1.5e-09	rs2071449	0.9957	0.0006	0.0322	0.9849	G=C,A=A
TG	rs12440800	15:61960302	VPS13C	A/T	0.744849	-0.0161656	0.00229702	2e-12	rs10851699	0.9049	-0.0184	0.0334	0.5813	A=C,T=T
TG	rs12446515	16:56987015	CETP	C/T	0.677112	0.0334693	0.00213971	3.8e-55	rs247616	0.9904	-0.0015	0.0359	0.9664	C=C,T=T
TG	rs12454712	18:60845884	BCL2	T/C	0.623201	0.0124259	0.00205755	1.5e-09			-0.0052	0.049	0.9147
TG	rs12472667	2:171629063	ERICH2	C/G	0.630541	-0.0138097	0.00206381	2.2e-11	rs4668317	0.9832	-0.0106	0.031	0.7339	C=C,G=A
TG	rs12504746	4:39646631	SMIM14	C/T	0.807144	0.0151583	0.00252596	2e-09	rs12510053	1	0.0119	0.0391	0.7615	C=A,T=G
TG	rs12530679	7:106632113	PRKAR2B	A/G	0.51534	0.0123041	0.00202043	1.1e-09			-0.0118	0.0333	0.7229
TG	rs12591786	15:60902512	RORA	C/T	0.841082	0.0176878	0.00276783	1.7e-10
TG	rs12600110	16:962154	LMF1	T/C	0.623619	0.0146778	0.00205555	9.3e-13	rs742036	0.9873	0.0529	0.0309	0.08722	T=G,C=A
TG	rs12610709	19:56102362	FIZ1	G/A	0.828912	-0.0222318	0.00265072	5e-17
TG	rs12669911	7:32262377	PDE1C	A/C	0.385968	0.0117366	0.00205772	1.2e-08			0.0316	0.0323	0.3284
TG	rs12749691	1:154251259	HAX1	A/T	0.699288	0.0204842	0.00219621	1.1e-20
TG	rs1281978	6:153473232	RGS17	C/T	0.469017	0.0114197	0.00199369	1e-08			-0.0492	0.0298	0.09852
TG	rs12880341	14:64236191	SGPP1	T/C	0.840979	-0.0208365	0.00274139	2.9e-14	rs7157785	1	-0.0034	0.0423	0.9352	T=G,C=T
TG	rs1292065	17:57906288	VMP1	C/G	0.290753	0.0137989	0.0021906	3e-10	rs2333617	1	-0.0253	0.0328	0.4396	C=T,G=A
TG	rs12926107	16:88004092	BANP	A/G	0.545097	-0.0128688	0.00200495	1.4e-10	rs11641548	0.9101	0.0185	0.0322	0.5661	A=A,G=C
TG	rs12928099	16:15150505	PDXDC1	C/A	0.703554	0.0280607	0.0021852	9.6e-38
TG	rs13066793	3:87037543	VGLL3	A/G	0.909903	0.0224735	0.00347897	1e-10
TG	rs13101719	4:69446431	UGT2B17	T/A	0.583262	-0.0195594	0.00240408	4.1e-16
TG	rs13101828	4:965720	DGKQ	A/G	0.546375	0.0121094	0.0020031	1.5e-09	rs11724804	0.9879	0.0046	0.0316	0.8842	A=G,G=A
TG	rs13107325	4:103188709	SLC39A8	C/T	0.925092	-0.0295524	0.00378399	5.7e-15			-0.0372	0.0551	0.5002
TG	rs13108218	4:3443931	HGFAC	A/G	0.38514	0.0305943	0.00206177	8.2e-50
TG	rs1316753	5:78531337	DMGDH	G/C	0.605936	0.0145496	0.00203334	8.3e-13			0.021	0.0301	0.4854
TG	rs13269725	8:72459889	RP11-1102P16.1	A/G	0.921584	-0.034783	0.00368702	4e-21	rs10112467	0.9814	0.0126	0.0807	0.8761	A=G,G=A
TG	rs13389219	2:165528876	COBLL1	C/T	0.607449	0.0374229	0.00203069	7.7e-76			-0.0206	0.0301	0.4928
TG	rs1340819	13:29145323	FLT1	A/C	0.654986	0.0123182	0.00209844	4.4e-09			-0.0443	0.0327	0.1748
TG	rs134551	22:28807625	TTC28	C/T	0.664562	0.0117186	0.00211484	3e-08			-0.0012	0.0334	0.9714
TG	rs1347188	4:124743259	SPRY1	A/G	0.754204	-0.0139717	0.00231796	1.7e-09			0.017	0.0344	0.6209
TG	rs1351394	12:66351826	HMGA2	T/C	0.488178	-0.013086	0.00199166	5e-11			-0.0488	0.0303	0.1072
TG	rs1365297	1:93858292	DR1	A/G	0.815896	0.0183261	0.00256604	9.2e-13	rs771481	0.993	-0.0318	0.0409	0.4368	A=T,G=A
TG	rs138191773	6:72522321	RIMS1	G/A	0.982978	0.047771	0.0079329	1.7e-09
TG	rs138751626	15:57154952	ZNF280D	A/T	0.923597	-0.0284208	0.00375663	3.9e-14
TG	rs139386986	12:34821442	ALG10	C/T	0.907872	0.0215163	0.00356714	1.6e-09
TG	rs139453187	7:72155834	POM121	T/C	0.93064	-0.0231995	0.00392076	3.3e-09
TG	rs139974673	15:44027885	PDIA3	T/C	0.973868	-0.142694	0.00624976	2.2e-115
TG	rs140107293	10:5267191	AKR1C4	A/G	0.845295	0.0225703	0.00275791	2.7e-16	rs17134617	1	0.0531	0.0425	0.2117	A=C,G=A
TG	rs140288	22:24335977	GSTT2	G/A	0.433291	0.0133114	0.00201199	3.7e-11	rs2739330	0.8499	-0.0007	0.0321	0.9817	G=T,A=C
TG	rs140874911	11:48693639	OR4A47	C/T	0.931962	-0.0289068	0.00394566	2.4e-13							Excluded after clumping
TG	rs142385484	19:50016759	FCGRT	C/T	0.852114	0.0232242	0.00284352	3.2e-16
TG	rs143076454	16:921179	LMF1	G/A	0.981353	-0.0403694	0.00736683	4.3e-08
TG	rs144738419	11:48302676	OR4X1	A/T	0.986958	0.0494425	0.00892805	3.1e-08							Excluded after clumping
TG	rs144984216	19:20479901	ZNF486	C/T	0.975019	0.0382464	0.0064127	2.5e-09							Excluded after clumping
TG	rs146706984	11:49845321	OR4C13	G/T	0.921551	-0.0233017	0.00371297	3.5e-10	rs11602981	0.9709	0.0653	0.0546	0.2321	G=T,T=C	Excluded after clumping
TG	rs147011441	8:19843748	LPL	G/A	0.975002	-0.0424968	0.0066002	1.2e-10
TG	rs149142833	20:32188142	CBFA2T2	C/T	0.843641	-0.0174178	0.00277001	3.2e-10	rs13042148	0.9667	0.024	0.0445	0.5907	C=C,T=T
TG	rs1495741	8:18272881	NAT2	G/A	0.220582	0.0375888	0.0023862	6.6e-56			-0.0724	0.0351	0.03914
TG	rs149778057	13:31007805	HMGB1	A/C	0.671679	0.0156114	0.00222987	2.5e-12	rs4769833	0.8095	0.0101	0.0316	0.7502	A=A,C=C
TG	rs150423652	11:116603816	BUD13	G/T	0.993326	-0.286267	0.0123145	1.5e-119
TG	rs150555490	11:116697081	APOA4	C/T	0.943131	0.0387462	0.00428305	1.5e-19
TG	rs150564454	8:19972140	SLC18A1	G/A	0.988444	0.101886	0.00964917	4.6e-26
TG	rs151235402	20:569164	TCF15	C/T	0.984174	-0.0529665	0.00816606	8.8e-11
TG	rs1532085	15:58683366	LIPC	A/G	0.386452	0.0308141	0.0020467	3.2e-51			0.0439	0.0303	0.1475
TG	rs1556124	13:110991189	COL4A2	G/A	0.225549	-0.0133027	0.00238416	2.4e-08			0.0042	0.0382	0.9122
TG	rs1561928	8:129568061	TMEM75	A/G	0.117334	-0.0186122	0.0031047	2e-09			0.0031	0.0457	0.9458
TG	rs1567353	9:1033773	DMRT2	C/G	0.692355	-0.015087	0.0021674	3.4e-12	rs7856320	0.9912	-0.0537	0.0326	0.09907	C=C,G=T
TG	rs1728407	16:86422112	FOXF1	A/G	0.550403	-0.0115007	0.00200716	1e-08			-0.0304	0.0301	0.3133
TG	rs17326656	2:48962291	STON1-GTF2A1L	G/T	0.761528	-0.0176669	0.00233787	4.1e-14			-0.0416	0.0367	0.2562
TG	rs174566	11:61592362	FADS2	A/G	0.650259	-0.0486123	0.00208355	2.1e-120	rs102275	0.9702	1.6824	0.0253	0	A=T,G=C	Excluded due to high LD with rs174547 and potential pleiotropy
TG	rs1799831	7:44199142	GCK	C/T	0.843967	-0.0245722	0.00274441	3.4e-19	rs2268572	0.9654	-0.0436	0.0443	0.3255	C=G,T=A
TG	rs1800978	9:107665978	ABCA1	C/G	0.875511	0.0267606	0.00303181	1.1e-18			0.0025	0.0455	0.9566
TG	rs1801689	17:64210580	APOH	A/C	0.969458	0.0662731	0.00578764	2.3e-30			-1.1686	0.3154	0.0002118
TG	rs182636083	2:27448171	CAD	C/T	0.484685	0.0272119	0.00231664	7.4e-32
TG	rs1835346	6:161162290	PLG	A/G	0.976127	0.0388839	0.00655843	3.1e-09
TG	rs184694823	1:150642998	GOLPH3L	A/G	0.922204	-0.0210566	0.00373995	1.8e-08
TG	rs185139895	6:34177853	HMGA1	G/A	0.956182	-0.0428684	0.00486719	1.3e-18
TG	rs1861435	2:37075013	STRN	T/A	0.575265	0.0140772	0.00201049	2.5e-12	rs711244	0.9482	0.0075	0.0309	0.8083	T=C,A=T
TG	rs186696265	6:161111700	PLG	C/T	0.985306	0.104035	0.00829991	4.8e-36
TG	rs188247550	19:19396616	SUGP1	C/T	0.986883	0.133886	0.0091478	1.7e-48
TG	rs1883711	20:39179822	MAFB	G/C	0.968596	-0.0597392	0.00582217	1.1e-24			-0.9529	0.4365	0.02903
TG	rs192955957	6:32486965	HLA-DRB5	C/T	0.895903	-0.0462389	0.00421567	5.4e-28
TG	rs193735	5:130672958	CDC42SE2	G/A	0.963334	-0.0327254	0.00530863	7.1e-10
TG	rs1938566	1:98478981	DPYD	C/T	0.165464	0.0213189	0.00267538	1.6e-15			0.0527	0.0411	0.2002
TG	rs200293726	16:79754440	MAF	A/T	0.693925	-0.0128609	0.00217038	3.1e-09	rs4575545	0.9911	0.0159	0.034	0.6404	A=G,T=A
TG	rs200841050	16:2450570	CCNF	C/T	0.32555	0.0135897	0.00213666	2e-10	rs4787290	0.966	-0.0174	0.0319	0.5843	C=A,T=G	Excluded after clumping
TG	rs2017500	15:99196112	IGF1R	G/A	0.487045	-0.0112766	0.00200449	1.8e-08			0.0286	0.032	0.3714
TG	rs2035816	4:100508556	MTTP	A/G	0.915914	0.0280325	0.00358856	5.6e-15			-0.0722	0.0554	0.1923
TG	rs2054067	8:126694377	TRIB1	A/T	0.62964	0.0113173	0.00206889	4.5e-08			0.0156	0.1248	0.9007
TG	rs2068888	10:94839642	CYP26A1	G/A	0.549265	0.0318472	0.00199947	4.1e-57			0.0635	0.0308	0.03926
TG	rs2070341	14:24545375	CPNE6	C/T	0.396907	-0.0112103	0.00203779	3.8e-08
TG	rs2071887	22:38879010	KDELR3	T/A	0.655196	-0.0160194	0.00210043	2.4e-14			-0.2586	0.1197	0.03077
TG	rs2081687	8:59388565	CYP7A1	T/C	0.336796	0.0262292	0.00209502	5.8e-36			-0.0711	0.0314	0.02354
TG	rs2110690	2:202185132	ALS2CR12	A/G	0.494965	-0.0108794	0.00198595	4.3e-08			0.0096	0.0305	0.7538
TG	rs2131311	1:40435999	MFSD2A	A/G	0.285366	0.0123261	0.00223157	3.3e-08			-0.011	0.0445	0.8039
TG	rs2131919	9:95283887	CENPP	A/G	0.835733	-0.0172675	0.00268871	1.3e-10			0.0287	0.0402	0.4747
TG	rs213494	1:54877103	SSBP3	C/T	0.351655	-0.0155476	0.00207952	7.6e-14
TG	rs2187114	18:70517838	NETO1	G/A	0.898978	0.0185147	0.00330959	2.2e-08			-0.0685	0.058	0.2374
TG	rs2194411	3:185548663	IGF2BP2	G/A	0.871692	0.0171285	0.00301303	1.3e-08
TG	rs2237029	4:55535336	KIT	G/A	0.398648	0.0139601	0.00204381	8.5e-12			-0.0243	0.0323	0.4519
TG	rs2240466	7:72856269	BAZ1B	G/A	0.877087	0.122504	0.0030239	0			-0.0417	0.0459	0.3628
TG	rs2240533	14:71541026	PCNX	T/C	0.690101	0.0128299	0.00215619	2.7e-09			-0.012	0.035	0.7309
TG	rs2267373	22:38600542	PLA2G6	C/T	0.419307	-0.021551	0.00202504	1.9e-26			-0.0116	0.0312	0.7099
TG	rs2277083	6:133827354	EYA4	A/G	0.441182	0.0152894	0.00199965	2.1e-14			-0.0102	0.0299	0.7329
TG	rs2278426	19:11350488	DOCK6	C/T	0.964955	0.0413518	0.00540417	2e-14			-0.0182	0.0704	0.7963
TG	rs2288004	16:31054040	STX4	G/C	0.618373	0.0146939	0.00204858	7.4e-13	rs2303222	0.9959	-0.0334	0.0304	0.2719	G=T,C=C
TG	rs2342371	3:196187608	RNF168	G/A	0.270541	0.0128107	0.00224537	1.2e-08			-0.0382	0.0325	0.2387
TG	rs2382825	2:219184275	PNKD	C/T	0.377051	0.0131222	0.00205285	1.6e-10	rs4552182	0.9956	0.0019	0.0316	0.9522	C=G,T=T
TG	rs2416759	9:123358262	MEGF9	G/A	0.302761	-0.0120803	0.0021778	2.9e-08	rs10739569	0.9906	-0.0648	0.0328	0.04814	G=G,A=C
TG	rs2420477	10:120242187	PRLHR	T/C	0.470583	0.0112016	0.00201294	2.6e-08			0.0883	0.0357	0.01338
TG	rs245051	5:149345975	SLC26A2	A/G	0.586301	0.0123068	0.00201963	1.1e-09			-0.0068	0.0305	0.8247		Excluded after clumping
TG	rs2455821	3:15681940	BTD	C/A	0.72945	-0.0134157	0.00224388	2.2e-09	rs2471809	0.9738	0.0525	0.0339	0.1206	C=G,A=A
TG	rs2487294	10:113937941	GPAM	G/T	0.27652	-0.0183644	0.00222484	1.5e-16			-0.0532	0.0322	0.09816
TG	rs2499797	6:96848669	UFL1	G/A	0.164775	0.0153808	0.00267881	9.4e-09			0.0078	0.0422	0.8533
TG	rs2517887	6:29807393	HLA-G	G/C	0.793716	-0.0146864	0.00245299	2.1e-09			0.0282	0.0349	0.4181		Excluded after clumping
TG	rs2519093	9:136141870	SURF6	C/T	0.815451	0.0212354	0.00256641	1.3e-16	rs635634	0.9869	0.1044	0.1461	0.475	C=C,T=T
TG	rs2523719	6:30168319	TRIM26	G/T	0.830078	0.0245541	0.00258324	2e-21			-0.0731	0.052	0.1598		Excluded after clumping
TG	rs2652806	15:63374127	TPM1	C/T	0.331768	0.0158797	0.00213266	9.6e-14	rs2652804	1	-0.0318	0.0314	0.3098	C=T,T=C	Excluded after clumping
TG	rs2699805	7:26394297	SNX10	G/A	0.600324	0.0203214	0.00204111	2.4e-23			0.0009	0.0357	0.9789
TG	rs2705616	4:87862396	AFF1	C/G	0.468907	-0.0112493	0.00199652	1.8e-08	rs1584346	0.9486	0.0088	0.0293	0.7642	C=G,G=A	Excluded after clumping
TG	rs2773469	10:115798895	ADRB1	A/G	0.266713	0.0186292	0.00225831	1.6e-16	rs740746	1	-0.0236	0.0327	0.4704	A=G,G=A
TG	rs2774430	13:112245313	RP11-65D24.2	A/G	0.439394	-0.0112023	0.00203202	3.5e-08	rs2774440	0.9919	0.0566	0.0293	0.05389	A=T,G=C
TG	rs2812208	13:50707087	DLEU1	G/C	0.979111	0.0488932	0.0069757	2.4e-12
TG	rs28364531	15:42701374	CAPN3	C/T	0.98196	-0.0877508	0.00753564	2.4e-31	rs2412710	1	-0.1475	0.1237	0.233	C=G,T=A	Excluded after clumping
TG	rs28383314	6:32587213	HLA-DQA1	T/C	0.375891	-0.0378536	0.00205039	4.2e-76
TG	rs2850245	11:111760738	C11orf1	G/T	0.369952	0.0165359	0.00205757	9.2e-16	rs1940392	1	-0.0526	0.0329	0.1095	G=G,T=A
TG	rs28577186	16:4488191	DNAJA3	G/A	0.335431	0.0160261	0.00212048	4.1e-14
TG	rs2860183	19:7189375	INSR	T/C	0.377854	0.014052	0.00206083	9.2e-12			-0.028	0.0311	0.367
TG	rs28624578	15:31637666	KLF13	T/C	0.829394	-0.0149261	0.00265587	1.9e-08
TG	rs2917677	16:69750849	NQO1	C/T	0.58951	0.0187348	0.00202891	2.6e-20	rs7359336	1	-0.0104	0.0325	0.7481	C=A,T=G
TG	rs2925979	16:81534790	CMIP	T/C	0.300025	0.0321923	0.00217483	1.4e-49			0.0224	0.0343	0.5147
TG	rs293561	20:31091206	C20orf112	T/G	0.637262	-0.0116655	0.00208871	2.3e-08			0.0546	0.0351	0.1199
TG	rs2943645	2:227099180	IRS1	C/T	0.353402	-0.0402176	0.00207525	1.1e-83			-0.0061	0.0305	0.8419
TG	rs296360	19:48388658	SULT2A1	T/C	0.834709	0.017613	0.0026848	5.4e-11	rs212099	0.9926	0.0035	0.0416	0.9326	T=T,C=A
TG	rs2980755	8:8363683	SGK223	A/G	0.542263	0.0248515	0.00200317	2.4e-35	rs7827182	0.848	-0.1634	0.1191	0.1702	A=G,G=C	Excluded after clumping
TG	rs3017106	11:62200846	AHNAK	C/T	0.309863	-0.0120618	0.00217717	3e-08			0.0464	0.0345	0.1777		Excluded after clumping
TG	rs308	8:19817476	LPL	T/G	0.979403	0.159426	0.00699702	6.5e-115
TG	rs3103310	3:12473045	PPARG	A/G	0.758216	-0.0204555	0.00237074	6.2e-18
TG	rs3131337	6:28796071	TRIM27	G/C	0.871891	0.0229188	0.00297057	1.2e-14	rs3135296	0.879	-0.0399	0.066	0.5459	G=A,C=T	Excluded after clumping
TG	rs320369	1:118143517	FAM46C	A/G	0.316706	0.0122743	0.00214955	1.1e-08			-0.0178	0.032	0.5772
TG	rs325485	5:103995368	NUDT12	A/G	0.397111	0.0117345	0.00204406	9.4e-09			-0.0471	0.0333	0.1577
TG	rs326222	11:47259668	DDB2	T/C	0.302045	-0.0252299	0.00216083	1.7e-31			-0.0722	0.0336	0.03183
TG	rs34245505	15:40397191	BMF	C/G	0.804729	-0.015807	0.00253788	4.7e-10
TG	rs343	8:19810787	LPL	C/A	0.916869	0.141358	0.00361698	0			-0.0416	0.0543	0.4439
TG	rs34580448	5:82810884	VCAN	T/C	0.958811	0.0341161	0.00501841	1.1e-11
TG	rs34893217	8:16279180	MSR1	G/T	0.893654	0.0180277	0.00322662	2.3e-08	rs9693318	0.9727	0.0899	0.0513	0.07988	G=G,T=C
TG	rs35104374	12:6739497	LPAR5	T/C	0.274855	0.0156261	0.00224922	3.7e-12
TG	rs35763453	12:46215895	ARID2	T/C	0.941353	-0.0282519	0.00435911	9.1e-11
TG	rs35764600	12:11791628	ETV6	G/C	0.600787	-0.0131347	0.00205776	1.7e-10	rs11054402	0.9566	0.0204	0.0327	0.5327	G=C,C=T
TG	rs35859536	8:118191475	SLC30A8	C/T	0.687976	0.0142849	0.00214273	2.6e-11	rs3802177	0.9854	0.0263	0.0327	0.4217	C=G,T=A
TG	rs36043408	1:203511492	OPTC	G/A	0.497847	0.0128509	0.00198913	1e-10	rs6670438	0.9921	0.002	0.0786	0.9797	G=T,A=C
TG	rs36061954	8:38329650	FGFR1	C/T	0.601369	-0.0119277	0.00202197	3.7e-09	rs881301	0.9314	0.0229	0.0314	0.4666	C=T,T=C
TG	rs36104871	7:71808047	CALN1	G/T	0.969889	0.0645034	0.005949	2.2e-27							Excluded after clumping
TG	rs3731696	2:203431804	BMPR2	A/G	0.878814	-0.0218418	0.00303725	6.4e-13			-0.0274	0.0472	0.5615
TG	rs37538	5:57610069	PLK2	G/C	0.39845	0.0144558	0.00204109	1.4e-12	rs151913	0.9793	-0.0266	0.0314	0.3981	G=A,C=G
TG	rs3758413	10:17268839	VIM	T/C	0.582276	-0.0113883	0.0020213	1.8e-08			0.0418	0.032	0.192
TG	rs3775228	4:87985166	AFF1	C/T	0.600283	-0.0339811	0.00203964	2.5e-62			0.0051	0.0319	0.8728
TG	rs3784310	15:72103427	MYO9A	T/C	0.717902	0.0131018	0.00223059	4.3e-09			0.0294	0.0356	0.4087
TG	rs3794695	16:72097827	TXNL4B	C/T	0.810003	-0.0277108	0.00254185	1.1e-27	rs2000999	0.9936	-0.0364	0.0375	0.3325	C=G,T=A
TG	rs3808477	8:116670347	TRPS1	C/T	0.720705	0.0132057	0.00220736	2.2e-09			0.0368	0.0349	0.2912
TG	rs3814883	16:29994922	TAOK2	C/T	0.517497	-0.0147973	0.00200014	1.4e-13			-0.0554	0.031	0.07363
TG	rs3820897	2:3642361	COLEC11	T/C	0.180137	-0.0197325	0.00260776	3.8e-14			-0.0083	0.0495	0.867
TG	rs3822072	4:89741269	FAM13A	G/A	0.548781	-0.0150742	0.00199823	4.6e-14			-0.0119	0.0303	0.695
TG	rs3826043	15:73618238	HCN4	C/T	0.570541	0.0122106	0.00202849	1.7e-09
TG	rs3829126	10:74714177	PLA2G12B	G/T	0.90655	-0.0229634	0.00343155	2.2e-11			-0.0441	0.0552	0.4244
TG	rs383091	8:17884606	PCM1	T/C	0.372191	-0.0127202	0.00204964	5.4e-10			-0.0323	0.0329	0.3271
TG	rs3890483	19:7220596	INSR	G/T	0.559781	-0.0195773	0.00201059	2.1e-22	rs4804416	0.8684	0.0137	0.0297	0.6447	G=T,T=G
TG	rs3936511	5:55860781	AC022431.2	A/G	0.808088	-0.0459535	0.0025261	6e-74			0.0531	0.0412	0.1968
TG	rs394872	21:46582100	ADARB1	C/T	0.463762	-0.0112774	0.00200643	1.9e-08	rs395761	1	0.0504	0.1182	0.6695	C=G,T=A
TG	rs4002684	12:37896288	ALG10B	A/T	0.595745	0.0111972	0.00204345	4.3e-08	rs10880251	0.9751	0.0113	0.0323	0.7271	A=G,T=A	Excluded after clumping
TG	rs41273040	6:31475056	MICB	G/A	0.976386	-0.0571663	0.00658749	4e-18
TG	rs4128205	2:165467068	GRB14	A/C	0.490831	-0.0116817	0.00199831	5e-09
TG	rs41292412	18:56118358	ALPK2	C/T	0.987919	-0.0628684	0.0093037	1.4e-11
TG	rs4134963	6:20486798	E2F3	C/T	0.810123	0.0188136	0.00254694	1.5e-13	rs11964747	0.9692	0.0256	0.0422	0.5448	C=C,T=T
TG	rs41552812	6:32632689	HLA-DQB1	C/T	0.92962	0.0565596	0.00503975	3.2e-29
TG	rs41785	7:116486020	CAPZA2	C/A	0.582516	0.0148568	0.00201852	1.8e-13	rs41780	0.8727	-0.0263	0.0305	0.3878	C=A,A=G
TG	rs4239538	19:46878989	PPP5C	G/A	0.691295	0.0160763	0.00215398	8.4e-14			0.0125	0.0348	0.7188		Excluded after clumping
TG	rs4382584	9:139386138	NOTCH1	G/A	0.725664	-0.0130445	0.00223936	5.7e-09	rs11999532	0.9433	1.3917	0.9609	0.1475	G=G,A=C
TG	rs4450871	4:4990298	CYTL1	A/G	0.555998	0.0137723	0.00200064	5.8e-12			0.0387	0.0564	0.4917
TG	rs4500049	8:11521079	GATA4	A/T	0.474399	0.0276949	0.00198359	2.7e-44	rs11250157	0.9226	0.044	0.0374	0.2397	A=G,T=A
TG	rs4559942	17:73309269	GRB2	G/A	0.228452	-0.0135489	0.00237638	1.2e-08			-0.0074	0.0338	0.8269
TG	rs4564007	9:134854280	MED27	T/C	0.320515	0.0122135	0.0021354	1.1e-08			-0.0107	0.0313	0.7316
TG	rs4662414	2:145818432	ZEB2	A/G	0.55339	0.0119481	0.0019954	2.1e-09			0.023	0.0313	0.4616
TG	rs4665972	2:27598097	SNX17	T/C	0.395414	0.100204	0.00203943	0	rs1260326	0.8694	-0.0566	0.0301	0.05948	T=T,C=C
TG	rs4675812	2:242395674	FARP2	G/A	0.412115	0.0143767	0.0020154	9.8e-13			-0.0244	0.0317	0.4409
TG	rs4709746	6:164133001	QKI	C/T	0.865986	0.0192174	0.00293775	6.1e-11	rs17630640	0.9731	-0.0042	0.0445	0.9244	C=A,T=G
TG	rs4714001	6:36638175	CDKN1A	G/A	0.362947	-0.0121275	0.00206656	4.4e-09			0.0013	0.0311	0.9665
TG	rs4722551	7:25991826	NFE2L3	T/C	0.841407	0.0372104	0.00272102	1.4e-42			0.0162	0.0429	0.7056
TG	rs4731701	7:130430930	KLF14	C/T	0.506912	0.0328926	0.00199275	3.3e-61	rs13241165	1	0.0211	0.0301	0.4838	C=A,T=T
TG	rs4760254	12:57766392	R3HDM2	G/C	0.76092	0.027987	0.00232901	2.9e-33			-0.0192	0.0366	0.599
TG	rs4761234	12:69732105	LYZ	T/C	0.515633	0.0138507	0.0019973	4.1e-12			0.0378	0.0311	0.2235
TG	rs4776793	15:66872114	RP11-321F6.1	C/T	0.645321	-0.0155501	0.00208323	8.4e-14	rs4776794	1	-0.0699	0.0307	0.02289	C=G,T=A	Excluded after clumping
TG	rs4802113	19:41740895	AXL	T/C	0.543187	0.0121788	0.00200429	1.2e-09			-0.0429	0.031	0.1669		Excluded after clumping
TG	rs480823	11:116525730	BUD13	T/C	0.921004	-0.155635	0.0037264	0			0.1293	0.0587	0.02771
TG	rs483082	19:45416178	APOC1	G/T	0.764648	-0.0858847	0.00234895	1.1e-292
TG	rs4858894	3:47484953	SCAP	C/G	0.3754	-0.0115689	0.00208195	2.7e-08			0.0524	0.0327	0.1085		Excluded after clumping
TG	rs490972	11:66079786	CD248	G/A	0.530826	-0.0142281	0.00199777	1.1e-12	rs1625595	0.996	0.0258	0.0313	0.4087	G=C,A=T
TG	rs4909945	11:10673739	MRVI1	T/C	0.310171	-0.0130351	0.00214585	1.2e-09			-0.0301	0.0318	0.3441
TG	rs4930724	12:124423817	CCDC92	T/C	0.668385	0.0261639	0.00211459	3.7e-35			-0.0165	0.0318	0.603
TG	rs4947121	6:111834954	REV3L	T/C	0.226294	-0.0132564	0.00237683	2.4e-08			-0.0068	0.0358	0.8502		Excluded after clumping
TG	rs4969179	17:76391454	PGS1	T/G	0.39555	0.017794	0.00204013	2.7e-18			-0.0585	0.0304	0.05439
TG	rs4976033	5:67714246	PIK3R1	A/G	0.597878	-0.0179116	0.00205544	2.9e-18			-0.0297	0.038	0.4338
TG	rs498475	7:28256240	JAZF1	G/A	0.367612	0.0116865	0.00207046	1.7e-08			0.0144	0.0309	0.6426
TG	rs499293	11:30504660	MPPED2	G/A	0.34193	0.0118005	0.00209276	1.7e-08	rs574653	1	0.0615	0.0316	0.05181	G=G,A=A
TG	rs5112	19:45430280	APOC1	C/G	0.466569	-0.0682951	0.00213795	6.5e-224			0.0325	0.0682	0.6336
TG	rs535241194	7:150296609	GIMAP4	A/G	0.785508	-0.020829	0.00246423	2.9e-17	rs6969250	0.8917	0.0759	0.035	0.03023	A=C,G=T
TG	rs5402	3:170727739	SLC2A2	T/A	0.878353	-0.0244407	0.00306668	1.6e-15	rs10513689	1	0.034	0.0433	0.4322	T=G,A=A
TG	rs540973884	6:139837431	CITED2	T/G	0.400548	0.0289345	0.00204989	3.1e-45	rs668459	0.917	-0.0208	0.0297	0.4823	T=C,G=T
TG	rs55646464	5:173324971	CPEB4	G/T	0.699914	-0.012364	0.00217402	1.3e-08	rs7705502	1	0.0325	0.0333	0.3294	G=G,T=A
TG	rs55737395	19:33751349	SLC7A10	G/A	0.664891	0.0133153	0.00211853	3.3e-10	rs2081048	0.9776	0.0022	0.0413	0.9577	G=T,A=C
TG	rs55767272	10:63702572	ARID5B	A/C	0.934925	0.0278189	0.00404328	6e-12
TG	rs55837381	20:38556466	MAFB	G/A	0.745631	0.0131954	0.00230028	9.7e-09	rs927376	0.9385	0.0018	0.0344	0.9576	G=C,A=G
TG	rs55966194	20:45599090	EYA2	C/G	0.718009	0.0176844	0.0022164	1.5e-15	rs6066141	1	0.0505	0.0339	0.1363	C=T,G=C
TG	rs56271783	11:64004723	VEGFB	G/C	0.954643	-0.0669757	0.00482389	7.9e-44
TG	rs56321085	7:150542048	AOC1	G/A	0.91563	-0.0196204	0.00359438	4.8e-08	rs17173637	1	0.0938	0.0573	0.1019	G=T,A=C
TG	rs563296	10:99772404	CRTAC1	G/A	0.443019	-0.0162446	0.00200582	5.6e-16			-0.0398	0.03	0.1837
TG	rs56902258	14:23733114	C14orf164	T/A	0.803803	0.0150826	0.0025174	2.1e-09	rs11622474	0.9761	-0.0054	0.0376	0.8856	T=C,A=T
TG	rs57074291	2:227229344	IRS1	C/G	0.739362	0.0141049	0.00225944	4.3e-10	rs12475332	1	0.0945	0.034	0.005424	C=T,G=G
TG	rs573377651	19:11291782	KANK2	A/C	0.916212	-0.0228106	0.00360437	2.5e-10	rs17616620	0.9845	-0.0301	0.0662	0.6496	A=G,C=A
TG	rs580063	12:123206340	HCAR1	T/C	0.790194	0.0219621	0.00244759	2.9e-19
TG	rs581080	9:15305378	TTC39B	G/C	0.180992	-0.0175184	0.002589	1.3e-11			-0.1222	0.0396	0.00201
TG	rs58324296	19:4969199	KDM4B	A/C	0.646715	0.0149665	0.0020932	8.7e-13	rs1982468	0.8703	0.0074	0.0303	0.8077	A=T,C=G
TG	rs58542926	19:19379549	TM6SF2	C/T	0.925394	0.102936	0.00378757	1.2e-162	rs10401969	0.9547	0.2417	0.0574	2.514e-05	C=T,T=C
TG	rs58839393	2:43490619	THADA	A/T	0.83734	-0.0172709	0.00270807	1.8e-10	rs745763	0.925	-0.0376	0.0427	0.379	A=T,T=C
TG	rs58895965	19:35551428	HPN	C/A	0.826022	-0.0267542	0.00262523	2.2e-24	rs11671010	0.9641	-0.0551	0.045	0.2211	C=T,A=C
TG	rs58953077	2:21510295	TDRD15	C/T	0.603729	-0.0145209	0.00205261	1.5e-12							Excluded after clumping
TG	rs591939	17:40698075	NAGLU	A/G	0.751819	-0.0181582	0.00230861	3.7e-15	rs676387	0.8487	0.0752	0.0342	0.02781	A=C,G=A	Excluded after clumping
TG	rs595767	17:46957987	ATP5G1	A/G	0.480931	-0.013567	0.00199692	1.1e-11	rs318095	0.8843	0.0081	0.0301	0.7871	A=T,G=C
TG	rs6000553	22:37469192	TMPRSS6	A/G	0.46719	-0.0111066	0.00200591	3.1e-08	rs4820268	1	-0.0829	0.0293	0.004685	A=G,G=A	Excluded after clumping
TG	rs60610697	22:46619870	PPARA	T/G	0.781996	-0.0179778	0.0024475	2.1e-13	rs4253754	0.9543	0.0146	0.0368	0.6905	T=G,G=A
TG	rs6068280	20:51235613	TSHZ2	A/G	0.325178	-0.0139527	0.00213363	6.2e-11			-0.0085	0.0326	0.7949
TG	rs6073958	20:44551855	PLTP	T/C	0.801324	-0.0555219	0.00249789	1.9e-109	rs6065906	0.9038	-0.0003	0.039	0.9947	T=T,C=C
TG	rs6093446	20:39780932	PLCG1	G/A	0.71222	-0.014726	0.00220147	2.2e-11			-0.0259	0.0335	0.4408
TG	rs61729990	11:117052532	SIDT2	C/A	0.982112	0.0559706	0.00753488	1.1e-13							Excluded after clumping
TG	rs61780049	1:39363294	RHBDL2	A/G	0.851141	-0.0154776	0.00279782	3.2e-08	rs6675870	0.9908	-0.0632	0.0476	0.1844	A=T,G=C
TG	rs61830291	1:221001142		A/C	0.904209	-0.0289356	0.00338524	1.3e-17
TG	rs61885960	11:14819828	PDE3B	T/A	0.945794	0.0317776	0.00443768	8e-13
TG	rs61905078	11:116596309	BUD13	A/C	0.92616	-0.199765	0.00380176	0	rs12272004	0.9309	0.0563	0.0606	0.3534	A=C,C=A
TG	rs61975915	14:58665283	C14orf37	C/T	0.70224	0.0121152	0.00220221	3.8e-08
TG	rs61993685	14:100765823	SLC25A29	T/C	0.923588	0.0234892	0.00374669	3.6e-10
TG	rs62064941	16:58834402	GOT2	A/C	0.962386	0.0287494	0.00524411	4.2e-08	rs7200720	1	-0.0179	0.071	0.801	A=G,C=A
TG	rs62084237	17:65854807	BPTF	G/A	0.8175	-0.0240892	0.00261209	2.9e-20	rs2128792	0.8906	-0.0327	0.0364	0.368	G=C,A=T
TG	rs62117489	19:8442202	ANGPTL4	C/A	0.943568	0.0426643	0.00432166	5.5e-23							Excluded after clumping
TG	rs62118471	19:45691049	MARK4	T/C	0.972596	-0.0425822	0.00648175	5e-11
TG	rs62130120	2:25928446	ASXL2	G/A	0.541489	0.0109729	0.00200079	4.2e-08	rs11694020	0.8379	0.0142	0.0325	0.6619	G=C,A=A
TG	rs62271373	3:150066540	TSC22D2	T/A	0.940033	-0.0421729	0.00427347	5.7e-23
TG	rs62397245	5:176750688	LMAN2	C/G	0.77764	-0.0149698	0.00240062	4.5e-10	rs7724098	0.8906	0.0001	0.0342	0.9987	C=A,G=G
TG	rs62427982	6:107437166	BEND3	C/T	0.677829	0.0130026	0.00213577	1.1e-09	rs1665901	0.9327	0.0449	0.0371	0.2254	C=A,T=T
TG	rs62459095	7:44267538	CAMK2B	C/T	0.93822	0.0319702	0.00427649	7.7e-14
TG	rs62473520	7:130583442	KLF14	T/C	0.922001	0.0211243	0.00380798	2.9e-08
TG	rs62565259	9:102162570	SEC61B	C/T	0.829031	0.0170569	0.00266606	1.6e-10
TG	rs6424109	1:23787021	ASAP3	C/A	0.125772	-0.0199173	0.00299947	3.1e-11	rs685059	0.9045	-0.0641	0.0465	0.1682	C=C,A=G
TG	rs6458869	6:52630269	GSTA2	C/A	0.356088	0.017906	0.0020789	7.1e-18			-0.0109	0.0346	0.7519
TG	rs6465120	7:76036364	SRCRB4D	A/G	0.506038	0.0125691	0.00198836	2.6e-10	rs1019096	0.8221	-0.0336	0.0295	0.2554	A=A,G=G
TG	rs6486122	11:13361524	ARNTL	C/T	0.310761	-0.019768	0.00214411	3e-20			0.0353	0.0327	0.2808
TG	rs6506033	18:289209	THOC1	C/T	0.927479	0.0233834	0.00384581	1.2e-09			0.0268	0.0535	0.6166
TG	rs6517522	21:40553845	PSMG1	T/C	0.501864	0.0129131	0.00199597	9.8e-11			-0.004	0.0298	0.8928
TG	rs6531216	2:20374286	SDC1	G/A	0.469044	-0.018388	0.00198945	2.4e-20			0.0034	0.031	0.9125
TG	rs6572807	14:52480621	NID2	A/G	0.732936	-0.0125047	0.00225303	2.9e-08			0.0281	0.0346	0.4162
TG	rs6690181	1:228056868	PRSS38	T/C	0.621442	0.0140517	0.00208186	1.5e-11	rs6690903	1	-0.0114	0.0331	0.7303	T=A,C=G
TG	rs6700266	1:178508930	TEX35	G/A	0.657534	0.0125681	0.00209699	2.1e-09			0.0101	0.0308	0.7433
TG	rs6708784	2:111927379	BCL2L11	A/G	0.5055	0.0126615	0.00198792	1.9e-10			-0.0004	0.0306	0.9897
TG	rs6722159	2:161340112	RBMS1	T/A	0.51	0.0109794	0.00198245	3.1e-08			0.0023	0.031	0.9414
TG	rs676210	2:21231524	APOB	G/A	0.794704	0.0734811	0.00245409	5.5e-197			-0.0628	0.0356	0.07771
TG	rs6792725	3:24520283	THRB	A/G	0.307593	0.0154612	0.00222283	3.5e-12			-0.0095	0.0338	0.7775
TG	rs67981690	12:21343886	SLCO1B1	A/G	0.870113	-0.0297197	0.00297982	2e-23	rs4149056	0.8633	0.0374	0.0431	0.3857	A=T,G=C
TG	rs6798755	3:12139092	TIMP4	C/T	0.934471	0.0254837	0.00402579	2.4e-10	rs6442307	1	0.0108	0.0656	0.869	C=A,T=C
TG	rs6800707	3:52516293	NISCH	C/G	0.18946	-0.0297573	0.00254285	1.2e-31			-0.0578	0.0408	0.1565
TG	rs6805924	3:69879670	MITF	G/T	0.569451	-0.0109683	0.00200928	4.8e-08			-0.0254	0.0319	0.4266
TG	rs684773	3:135956305	PCCB	A/C	0.233201	-0.0291315	0.00235139	3e-35			0.0259	0.0351	0.4613
TG	rs6882076	5:156390297	TIMD4	T/C	0.365713	-0.0329854	0.0020649	1.9e-57			-0.0294	0.0314	0.3502
TG	rs6913325	6:106378009	PRDM1	G/T	0.547681	0.0110602	0.00200058	3.2e-08			0.2183	0.1203	0.06963
TG	rs6916318	6:127435106	RSPO3	A/T	0.469467	-0.0265583	0.00199428	1.8e-40			0.0368	0.0311	0.2374
TG	rs6924805	6:18747705	RNF144B	G/T	0.412362	0.0111417	0.00202355	3.7e-08			0.0566	0.0305	0.06334
TG	rs696825	9:86583076	HNRNPK	C/T	0.747076	0.0203901	0.00229169	5.7e-19	rs2576362	0.914	-0.0133	0.0356	0.7081	C=G,T=T
TG	rs6968865	7:17287269	AHR	A/T	0.372574	-0.0152068	0.00203706	8.3e-14			0.0043	0.0323	0.8944
TG	rs6982308	8:10193772	MSRA	C/G	0.480364	-0.0247653	0.00198731	1.2e-35			-0.0399	0.0366	0.2753		Excluded after clumping
TG	rs6999569	8:126475770	TRIB1	A/G	0.529262	0.086226	0.00198416	0	rs2980856	0.996	0.0953	0.0303	0.001642	A=C,G=G
TG	rs7000494	8:19873502	LPL	G/C	0.969958	-0.136371	0.00585203	4.1e-120	rs10105418	0.9267	0.211	0.1101	0.05529	G=G,C=A
TG	rs7018436	8:10574848	RP1L1	T/C	0.691123	-0.0150311	0.00215002	2.7e-12			0.0575	0.034	0.09041
TG	rs704	17:26694861	TMEM199	G/A	0.52427	0.0120525	0.00199304	1.5e-09			0.0394	0.0315	0.2111		Excluded after clumping
TG	rs7077812	10:81096071	PPIF	T/C	0.80509	-0.0140479	0.00251062	2.2e-08			-0.1062	0.0384	0.005718
TG	rs7134375	12:20473758	PDE3A	C/A	0.56883	0.0171837	0.0020086	1.2e-17			0.0249	0.0312	0.4241
TG	rs7136223	12:29437861	FAR2	A/G	0.723432	0.0125628	0.00223189	1.8e-08	rs10843390	0.9951	0.0479	0.0343	0.1622	A=C,G=T
TG	rs7138037	12:107228676	RIC8B	G/C	0.767114	-0.0191206	0.00235672	4.9e-16	rs10444533	1	0.0399	0.0359	0.266	G=C,C=T
TG	rs7140110	13:114544024	GAS6	T/C	0.701662	-0.0281089	0.00218199	5.7e-38	rs9604573	0.8676	0.0259	0.0376	0.4908	T=G,C=A
TG	rs71473777	10:77217080	ZNF503	A/G	0.880424	-0.0189191	0.00308058	8.2e-10	rs4745777	0.9181	-0.0256	0.0446	0.565	A=C,G=T
TG	rs71538127	7:1010801	COX19	C/G	0.877948	-0.017306	0.00304261	1.3e-08
TG	rs71603401	4:18034463	LCORL	A/G	0.863197	-0.0263983	0.00292272	1.7e-19	rs13136833	0.9692	-0.0309	0.0454	0.4962	A=T,G=C
TG	rs7186635	16:69378445	RP11-343C2.9	A/G	0.67566	-0.0117528	0.00213063	3.5e-08	rs2062547	0.9663	-0.0261	0.0327	0.4252	A=G,G=C
TG	rs7191623	16:72212044	PMFBP1	G/A	0.790175	0.0152677	0.00244996	4.6e-10	rs7186908	0.9031	0.0455	0.0385	0.2366	G=G,A=C
TG	rs7199293	16:81614892	CMIP	G/A	0.471994	-0.0112655	0.00200799	2e-08			-0.0218	0.0303	0.4725
TG	rs7215055	17:17458353	PEMT	A/G	0.937108	-0.0391687	0.00410797	1.5e-21			-0.0445	0.1095	0.6843
TG	rs7239575	18:21120035	NPC1	T/C	0.509503	0.0156502	0.0019948	4.3e-15			0.0071	0.0299	0.8118
TG	rs7244	5:153800513	GALNT10	G/A	0.825835	-0.0152854	0.00262275	5.6e-09			-0.0491	0.0378	0.1935
TG	rs72555385	7:73123473	STX1A	A/G	0.951024	-0.064988	0.004626	7.9e-45
TG	rs7260465	19:4139440	CREB3L3	C/T	0.7384	0.0160542	0.0022795	1.9e-12	rs164631	0.9595	-0.0198	0.035	0.5722	C=A,T=G
TG	rs72644085	5:55783832	CTC-236F12.4	T/C	0.853965	0.0197312	0.00281742	2.5e-12	rs7725403	0.9924	0.0061	0.0426	0.8861	T=G,C=A	Excluded after clumping
TG	rs72691637	8:144306970	GPIHBP1	G/A	0.812946	0.0152592	0.00257034	2.9e-09
TG	rs7274718	20:56113783	CTCFL	G/A	0.401482	-0.0158539	0.00203282	6.2e-15			0.0433	0.0305	0.1558
TG	rs72801474	5:132444128	HSPA4	G/A	0.908159	0.0307663	0.00344769	4.5e-19
TG	rs72836561	17:41926126	CD300LG	C/T	0.968813	-0.137064	0.00573079	2e-126
TG	rs72904737	1:51351846	FAF1	G/A	0.912586	0.0271857	0.00352438	1.2e-14	rs2095864	1	0.0469	0.052	0.3665	G=C,A=T
TG	rs72917533	2:175238924	CIR1	T/C	0.814433	0.0140903	0.00256163	3.8e-08
TG	rs729761	6:43804571	VEGFA	T/G	0.28814	-0.0177746	0.00221833	1.1e-15			0.0218	0.0338	0.5185
TG	rs73025562	6:160562481	SLC22A1	G/A	0.754124	-0.0138418	0.00231709	2.3e-09
TG	rs73221948	8:25464670	CDCA2	G/T	0.709274	-0.0170503	0.00227302	6.3e-14							Excluded after clumping
TG	rs73243877	4:26047616	SMIM20	A/G	0.831862	-0.029039	0.00266026	9.7e-28	rs10019888	0.9408	-0.0167	0.0401	0.6775	A=A,G=G
TG	rs7400002	13:114524944	GAS6	A/G	0.769388	-0.0137859	0.00237083	6.1e-09	rs7399367	0.9628	0.016	0.0388	0.6802	A=G,G=C
TG	rs7424120	2:59313974	FANCL	C/T	0.398276	0.0118514	0.00203429	5.7e-09	rs7594743	0.9916	-0.5839	0.9318	0.5309	C=C,T=T
TG	rs7439032	4:86931091	MAPK10	T/C	0.198637	0.0172309	0.00249722	5.2e-12			0.0504	0.0613	0.4104		Excluded after clumping
TG	rs74897213	11:54986793	TRIM48	G/A	0.948197	-0.0265429	0.00460797	8.4e-09							Excluded after clumping
TG	rs75225803	2:28455336	BRE	C/T	0.911642	0.0239222	0.00361053	3.5e-11
TG	rs75268115	11:18301915	HPS5	A/G	0.915301	0.0204249	0.00358619	1.2e-08	rs7128017	0.8321	-0.0151	0.0464	0.7442	A=G,G=T
TG	rs75398587	10:103946480	NOLC1	C/G	0.931224	0.025434	0.00394144	1.1e-10	rs17779355	1	0.0758	0.0679	0.2642	C=G,G=A
TG	rs75609851	8:19871080	LPL	G/A	0.98952	0.198909	0.0100581	4.8e-87
TG	rs75679663	17:4667972	TM4SF5	C/A	0.991252	0.0738773	0.0108233	8.7e-12
TG	rs7596814	2:230128204	PID1	G/T	0.706794	0.0126299	0.00218377	7.3e-09	rs10498236	1	0.0371	0.0331	0.263	G=T,T=C
TG	rs76172517	2:169514699	CERS6	T/C	0.886837	0.0178634	0.003157	1.5e-08	rs16855658	0.909	-0.0564	0.0547	0.3026	T=A,C=G
TG	rs7631606	3:187628006	BCL6	T/G	0.73409	0.0138827	0.00227529	1.1e-09
TG	rs7681288	4:15096523	CPEB2	G/A	0.335676	-0.0119313	0.0021108	1.6e-08			0.0242	0.031	0.4355
TG	rs76895963	12:4384844	CCND2	T/G	0.9793	0.0874367	0.00770897	8.1e-30
TG	rs7694869	4:26331471	RBPJ	A/G	0.376163	0.0112396	0.00206079	4.9e-08	rs3796802	0.8064	0.0403	0.0319	0.2076	A=G,G=C
TG	rs76957426	5:144501147	PRELID2	C/T	0.70358	-0.0122169	0.00218605	2.3e-08	rs4311446	0.9865	0.0068	0.0336	0.8387	C=T,T=C
TG	rs77009508	6:161004972	LPA	A/G	0.926268	-0.044882	0.00380684	4.4e-32
TG	rs7704653	5:90255685	GPR98	A/G	0.276971	-0.0156078	0.00224983	4e-12	rs6891672	0.8653	0.0868	0.0321	0.006841	A=T,G=C
TG	rs7714361	5:112490629	MCC	A/C	0.76633	-0.0136348	0.00237041	8.8e-09			0.0127	0.0346	0.7138
TG	rs77244849	17:74281391	QRICH2	T/C	0.683065	0.0145292	0.00215155	1.4e-11
TG	rs7735249	5:53310139	ARL15	C/G	0.887233	-0.026895	0.0031656	2e-17			0.0067	0.061	0.912
TG	rs7749305	6:27446566	ZNF184	T/C	0.87611	0.0224275	0.00300758	8.9e-14	rs6904596	0.9867	0.0118	0.0631	0.8515	T=G,C=A	Excluded after clumping
TG	rs775633	12:67645247	CAND1	T/A	0.345523	0.0125091	0.00210498	2.8e-09			0.0735	0.1202	0.5409
TG	rs77631110	2:119752450	MARCO	A/C	0.984513	-0.0526404	0.00808014	7.3e-11
TG	rs77756595	11:45875161	CRY2	A/G	0.964535	0.0337082	0.00536694	3.4e-10							Excluded after clumping
TG	rs77824033	9:112241136	PTPN3	T/C	0.962981	0.0302102	0.00531796	1.3e-08	rs17793873	0.9712	0.1412	0.0932	0.1301	T=C,C=T
TG	rs78025076	4:110569620	CCDC109B	C/T	0.979709	-0.0484707	0.00705376	6.3e-12
TG	rs78058190	2:219699999	PRKAG3	G/A	0.949549	-0.0815632	0.00511571	3.2e-57
TG	rs7826246	8:126409614	NSMCE2	A/G	0.900338	-0.0199647	0.00364167	4.2e-08
TG	rs78297458	11:50611510	OR4C12	T/C	0.977551	0.0385404	0.00678474	1.3e-08
TG	rs78376313	8:19917471	SLC18A1	T/C	0.967048	-0.048208	0.00573884	4.5e-17
TG	rs78484485	11:116598065	BUD13	G/A	0.945984	0.0761554	0.00440649	6.4e-67	rs17518841	0.9141	0.0475	0.0646	0.4624	G=G,A=A
TG	rs7855395	9:13676484	MPDZ	A/G	0.428912	0.0116745	0.00201143	6.5e-09			0.0286	0.0307	0.3519
TG	rs78588343	6:7249460	RREB1	G/A	0.823786	0.0157113	0.0026082	1.7e-09	rs3778321	0.9925	0.1059	0.0413	0.01024	G=G,A=A
TG	rs79153732	8:19662937	INTS10	C/T	0.982612	-0.0769971	0.00759964	4e-24
TG	rs79192570	13:114625570	GAS6	G/A	0.855841	0.0250946	0.00284111	1e-18	rs9604472	0.8075	-0.0137	0.0482	0.7757	G=C,A=G
TG	rs79287178	3:172294500	TNFSF10	G/A	0.96885	-0.0502069	0.00601514	7e-17
TG	rs79311290	16:85150163	FAM92B	A/G	0.89192	-0.0220913	0.00338807	7e-11
TG	rs79357714	11:116902639	SIK3	A/G	0.954276	0.0288102	0.00477304	1.6e-09
TG	rs79634051	11:14561945	PSMA1	G/C	0.97188	0.0425386	0.00600682	1.4e-12
TG	rs79983121	3:127306462	TPRA1	C/T	0.799536	-0.0152723	0.00249311	9e-10	rs9859117	0.9321	-0.0595	0.0408	0.1441	C=G,T=C
TG	rs80078546	11:46195220	PHF21A	C/G	0.945855	0.0249409	0.00439404	1.4e-08							Excluded after clumping
TG	rs8025505	15:102067841	PCSK6	C/T	0.742967	-0.0173098	0.00228958	4e-14			-0.0135	0.0447	0.7618
TG	rs80276949	10:52373245	SGMS1	G/A	0.977322	-0.0454698	0.00670199	1.2e-11
TG	rs8066985	17:68453345	KCNJ2	A/G	0.483091	0.0127223	0.00199299	1.7e-10			-0.0633	0.0302	0.03615
TG	rs806973	6:26148326	HIST1H1E	A/G	0.611714	0.0125629	0.00203814	7.1e-10			0.0665	0.0318	0.0366		Excluded after clumping
TG	rs8102873	19:57488423	ZIM2	C/T	0.415088	-0.0123707	0.00201834	8.8e-10			0.0265	0.0301	0.3797
TG	rs8126001	20:62711459	OPRL1	C/T	0.510425	0.0163141	0.00200039	3.5e-16	rs8121509	0.8867	0.0258	0.0356	0.4686	C=T,T=C
TG	rs838133	19:49259529	FGF21	A/G	0.450496	0.0248079	0.0020578	1.8e-33			-0.0427	0.0344	0.214
TG	rs852388	7:5574239	ACTB	G/C	0.788722	-0.0150872	0.00246036	8.7e-10	rs852392	0.8375	0.0178	0.0401	0.6577	G=G,C=A
TG	rs863750	12:124505444	FAM101A	C/T	0.395533	-0.028859	0.00204039	2e-45			0.034	0.0309	0.2704
TG	rs867939	18:19911690	CTAGE1	G/A	0.423793	0.0138475	0.00202871	8.7e-12			-0.0034	0.0307	0.9123
TG	rs878409	10:122999550	FGFR2	G/A	0.455371	0.0112307	0.00200318	2.1e-08	rs12245393	0.996	0.0328	0.0303	0.2783	G=C,A=T
TG	rs880315	1:10796866	CASZ1	T/C	0.65979	0.0119226	0.00210879	1.6e-08			-0.0019	0.0354	0.9583
TG	rs921971	18:57861663	MC4R	T/C	0.734101	-0.0157927	0.00226	2.8e-12			0.0339	0.0349	0.3308
TG	rs9274390	6:32632659	HLA-DQB1	C/T	0.855414	0.030104	0.00342202	1.4e-18
TG	rs933574	16:11792700	TXNDC11	A/C	0.521101	-0.012025	0.00199664	1.7e-09			0.0149	0.0299	0.6186
TG	rs935168	2:26914787	KCNK3	G/A	0.345464	-0.0142962	0.00209091	8.1e-12	rs1275977	0.9532	-0.0131	0.0333	0.6936	G=G,A=A
TG	rs9375694	6:130356608	L3MBTL3	G/A	0.302427	-0.0174509	0.00216405	7.4e-16			-0.0285	0.0329	0.3866
TG	rs9376511	6:140611419	CITED2	A/G	0.796707	0.0151255	0.0024695	9.1e-10	rs9389785	1	-0.0179	0.0403	0.6571	A=A,G=G
TG	rs9378248	6:31326289	HLA-B	G/A	0.657666	-0.0324826	0.00209273	2.5e-54							Excluded after clumping
TG	rs9436661	1:62904575	USP1	T/G	0.647081	0.0775837	0.0020817	5.1e-304	rs638305	1	-0.0273	0.0333	0.4128	T=G,G=T
TG	rs9480889	6:109189021	ARMC2	C/G	0.216863	-0.0163419	0.00241443	1.3e-11	rs2806367	0.9887	0.0625	0.0368	0.08918	C=C,G=T
TG	rs9496567	6:100602753	MCHR2	G/A	0.756517	0.0135535	0.00232147	5.3e-09			0.008	0.0341	0.8157
TG	rs954244	2:121309231	LINC01101	C/G	0.745361	-0.0152939	0.00227835	1.9e-11			-0.0615	0.0357	0.08539
TG	rs9553567	13:25820101	MTMR6	T/C	0.160184	-0.0151049	0.00271943	2.8e-08			0.0193	0.0421	0.6461
TG	rs9561643	13:95253131	GPR180	A/C	0.685274	-0.016521	0.00214864	1.5e-14	rs2298058	0.9463	0.0526	0.0328	0.1084	A=C,C=T
TG	rs9584870	13:99245866	STK24	T/C	0.633824	0.0121656	0.0021075	7.8e-09			0.0258	0.0354	0.4659
TG	rs9600143	13:74188014	KLF12	A/T	0.457046	0.0125791	0.00202998	5.8e-10	rs6562771	0.9188	0.007	0.03	0.8148	A=G,T=A
TG	rs9610329	22:36042986	APOL6	C/T	0.572319	-0.0138275	0.00205633	1.8e-11			-0.0093	0.0328	0.7765
TG	rs973709	10:56639940	PCDH15	G/A	0.443367	0.0109774	0.00200706	4.5e-08	rs7915418	0.9181	-0.0011	0.0309	0.972	G=C,A=G
TG	rs9788220	12:109699616	ACACB	T/C	0.185283	-0.0156602	0.00256181	9.8e-10	rs2075261	0.9928	-0.0968	0.0381	0.01108	T=A,C=G
TG	rs9812100	3:4763301	ITPR1	G/A	0.520058	0.0126367	0.00199216	2.3e-10	rs9809576	0.972	-0.0379	0.1192	0.7505	G=T,A=A
TG	rs9817452	3:156795414	LEKR1	G/T	0.612583	0.0184344	0.00205293	2.7e-19	rs10049088	0.9875	0.0096	0.0319	0.7626	G=C,T=T	Excluded after clumping
TG	rs9831084	3:37025661	EPM2AIP1	T/C	0.538079	0.0116305	0.00200011	6.1e-09	rs9852378	0.996	-0.017	0.0298	0.5691	T=C,C=T
TG	rs9832727	3:142649110	PAQR9	C/G	0.660366	0.0141563	0.00210413	1.7e-11			-0.0685	0.0373	0.06641		Excluded after clumping
TG	rs9890200	17:48624523	SPATA20	A/C	0.628554	0.0132032	0.00206313	1.6e-10	rs8076632	1	-0.0124	0.0334	0.7117	A=C,C=G
TG	rs9943778	12:22765864	ETNK1	A/G	0.75907	0.0153455	0.00236001	7.9e-11	rs11046496	0.9945	0.017	0.0368	0.6433	A=C,G=T
TG	rs9944241	15:51898058	DMXL2	T/C	0.515816	0.0124164	0.00207629	2.2e-09			0.033	0.0294	0.2612
TG	rs9970140	1:61684288	NFIA	A/G	0.924729	0.0254959	0.00377534	1.4e-11	rs9970076	1	-0.047	0.0818	0.566	A=A,G=G
TG	rs998584	6:43757896	VEGFA	C/A	0.517272	-0.0398822	0.00199356	4.9e-89			0.0772	0.0329	0.01903
ApoB	rs1003533	5:131755651	C5orf56	C/T	0.811671	0.0199788	0.0026634	6.3e-14			0.0832	0.0358	0.02001
ApoB	rs10127775	1:230295789	GALNT2	A/T	0.393813	0.0232658	0.00212325	6.1e-28			0.031	0.0305	0.3086		Excluded after clumping
ApoB	rs10151436	14:73616095	PSEN1	A/T	0.887898	0.0188241	0.00330502	1.2e-08			0.0776	0.0533	0.1459
ApoB	rs10432370	2:135607854	ACMSD	C/T	0.571737	-0.0140846	0.00216541	7.8e-11	rs4954189	0.9	-0.0091	0.0329	0.7821	C=G,T=A
ApoB	rs10448340	9:139320069	PMPCA	T/G	0.680233	0.0171608	0.00223167	1.5e-14			-0.0123	0.0318	0.6984
ApoB	rs10832963	11:18664241	SPTY2D1	T/G	0.255797	-0.0220635	0.00238939	2.6e-20			-0.0449	0.0345	0.1922
ApoB	rs10851478	15:49829019	FAM227B	T/C	0.583982	0.0130139	0.00211123	7.1e-10			0.0167	0.0312	0.592
ApoB	rs10858093	1:109949756	PSMA5	C/T	0.966809	-0.0378458	0.00592235	1.7e-10
ApoB	rs10876450	12:53811034	SP1	T/C	0.826259	-0.0157064	0.00274364	1e-08			-0.0048	0.0391	0.9017
ApoB	rs10896125	11:66288733	CTD-3074O7.11	G/C	0.761614	0.0170133	0.00243835	3e-12			0.0003	0.0352	0.9926
ApoB	rs10953298	7:100216773	TFR2	C/T	0.763749	0.0171918	0.00245991	2.8e-12	rs7786877	0.9534	-0.027	0.0365	0.4595	C=A,T=G
ApoB	rs10962680	9:16905824	BNC2	C/T	0.260883	0.0137278	0.00248124	3.2e-08							Excluded after clumping
ApoB	rs11014154	10:18706320	CACNB2	G/A	0.71899	-0.0138335	0.00233509	3.1e-09
ApoB	rs11057397	12:124419728	DNAH10	C/T	0.662899	0.0182734	0.00220234	1.1e-16			-0.0146	0.0315	0.6426
ApoB	rs11206517	1:55526428	PCSK9	T/G	0.96683	-0.0685214	0.00578319	2.2e-32			-0.0203	0.0825	0.806
ApoB	rs112220485	17:40522713	STAT3	T/C	0.914393	-0.020503	0.00373685	4.1e-08
ApoB	rs112403212	12:125303254	SCARB1	C/T	0.858528	-0.0217652	0.00300621	4.5e-13	rs11057830	0.9713	0.0953	0.0512	0.06276	C=G,T=A
ApoB	rs112426331	1:109627073	TMEM167B	G/A	0.957297	0.0344284	0.00519512	3.4e-11
ApoB	rs112758337	7:97977268	BAIAP2L1	G/A	0.814442	0.0211918	0.00268029	2.6e-15	rs3779196	0.9867	0.0463	0.0387	0.232	G=C,A=T
ApoB	rs112771035	11:126225876	ST3GAL4	C/G	0.928124	-0.0596688	0.00402764	1.2e-49	rs4937122	0.813	-0.0508	0.0723	0.4827	C=T,G=G
ApoB	rs112987086	15:75106719	LMAN1L	G/T	0.279353	-0.013972	0.002344	2.5e-09	rs11634474	0.9013	0.0445	0.0342	0.1925	G=C,T=G
ApoB	rs113177823	3:132217703	DNAJC13	G/A	0.945903	0.0411203	0.00464958	9.2e-19
ApoB	rs113330691	19:45295886	CBLC	G/A	0.965108	0.282453	0.00560774	0	rs3208856	1	0.0594	0.1068	0.5782	G=C,A=T
ApoB	rs113743631	19:45384700	PVRL2	G/A	0.978579	-0.0637083	0.00754799	3.2e-17
ApoB	rs114165349	1:27021913	ARID1A	G/C	0.976853	-0.0900792	0.00693404	1.4e-38
ApoB	rs114802991	6:29754393	HLA-G	G/A	0.993211	-0.072933	0.0126371	7.9e-09
ApoB	rs115478735	9:136149711	SURF6	A/T	0.815952	-0.0412279	0.00268278	2.7e-53	rs635634	0.9803	0.1044	0.1461	0.475	A=C,T=T
ApoB	rs11568318	2:234665498	UGT1A8	C/A	0.933749	-0.0288504	0.00416005	4.1e-12			0.0479	0.0628	0.4459
ApoB	rs115692156	2:21077208	C2orf43	A/G	0.99116	0.111354	0.011863	6.2e-21
ApoB	rs115704890	2:20999520	C2orf43	T/A	0.917882	-0.0323101	0.00377712	1.2e-17
ApoB	rs115739682	11:103870640	PDGFD	T/A	0.808467	0.0145929	0.00265646	3.9e-08	rs11226108	1	0.0356	0.0393	0.3655	T=G,A=C
ApoB	rs11591147	1:55505647	PCSK9	G/T	0.982548	0.345975	0.00790611	0
ApoB	rs11601507	11:5701074	TRIM5	C/A	0.930562	-0.0415074	0.00403874	8.9e-25			-0.147	0.0901	0.1026
ApoB	rs11621792	14:24871926	NYNRIN	C/T	0.547088	-0.0210426	0.00210488	1.6e-23	rs6573778	0.9161	0.0235	0.0379	0.5354	C=C,T=T
ApoB	rs116734477	5:52095024	ITGA1	C/T	0.959187	0.0634849	0.00526999	2e-33
ApoB	rs1169292	12:121426478	HNF1A	C/T	0.689482	-0.0217273	0.00225227	5.1e-22	rs11065385	0.9647	0.029	0.0335	0.3873	C=G,T=A
ApoB	rs11693526	2:22347500	TDRD15	T/C	0.929835	-0.0294757	0.00432172	9.1e-12			-0.122	0.1204	0.311		Excluded after clumping
ApoB	rs117139027	8:29024943	KIF13B	G/A	0.982378	0.0569668	0.00790051	5.6e-13							Excluded after clumping
ApoB	rs117733303	6:160922870	LPA	A/G	0.98158	-0.0864237	0.00771593	4e-29
ApoB	rs118039278	6:160985526	LPA	G/A	0.921295	-0.086807	0.00387313	3e-111	rs10455872	1	-0.0476	0.0997	0.633	G=A,A=G
ApoB	rs12046278	1:10799577	CASZ1	T/C	0.65491	0.0155363	0.00217409	8.9e-13			0.0001	0.0365	0.9976
ApoB	rs12054451	3:122064369	CSTA	T/G	0.740504	-0.015958	0.00238322	2.1e-11	rs9856248	1	-0.0442	0.0342	0.1964	T=C,G=T
ApoB	rs12078100	1:16512586	ARHGEF19	C/G	0.376908	-0.0152704	0.00214091	9.8e-13	rs4661359	1	0.035	0.0298	0.2403	C=C,G=T
ApoB	rs12197047	6:130389211	L3MBTL3	G/A	0.329968	-0.0146592	0.00222365	4.3e-11			-0.0197	0.0337	0.5593		Excluded after clumping
ApoB	rs12208357	6:160543148	SLC22A1	C/T	0.92992	-0.0632075	0.00408451	5.1e-54
ApoB	rs12239737	1:63086001	DOCK7	T/A	0.664725	0.0307165	0.00222812	3.1e-43	rs11485618	0.9906	-0.0272	0.0317	0.3915	T=A,A=G
ApoB	rs12246352	10:124705307	C10orf88	A/G	0.89611	-0.0246753	0.00341907	5.3e-13	rs1106056	0.9781	0.0154	0.0582	0.7909	A=A,G=G
ApoB	rs1229984	4:100239319	ADH1B	T/C	0.0271895	-0.0388703	0.00631691	7.6e-10
ApoB	rs12443634	16:81524274	CMIP	A/C	0.285845	0.0130017	0.00232087	2.1e-08			0.019	0.0353	0.591
ApoB	rs12471768	2:64928603	SERTAD2	T/C	0.295959	-0.0139182	0.00227087	8.8e-10			-0.0024	0.0334	0.9418
ApoB	rs1250258	2:216300185	FN1	C/T	0.263261	-0.0140874	0.00235733	2.3e-09			0.17	0.1384	0.2192
ApoB	rs1260326	2:27730940	GCKR	T/C	0.395476	0.0495629	0.00211607	2.5e-121			-0.0566	0.0301	0.05948
ApoB	rs12603885	17:29466722	NF1	G/A	0.300273	-0.0193987	0.00226704	1.2e-17			-0.0178	0.0329	0.59		Excluded after clumping
ApoB	rs1265097	6:31106459	PSORS1C1	C/A	0.917203	-0.0323248	0.00375406	7.3e-18			0.0038	0.0548	0.9451		Excluded after clumping
ApoB	rs12691088	19:45418486	APOC1	G/A	0.979089	-0.246284	0.00770073	1.9e-224
ApoB	rs12720796	2:21261998	APOB	A/C	0.980336	-0.0509845	0.00745827	8.1e-12			-0.034	0.1918	0.8592
ApoB	rs12916	5:74656539	HMGCR	T/C	0.599513	-0.0549232	0.00212146	8.8e-148			0.1223	0.0315	0.0001005
ApoB	rs12948283	17:1622850	WDR81	G/C	0.700976	-0.0140411	0.00238141	3.7e-09
ApoB	rs12948394	17:76382791	PGS1	C/T	0.517654	0.0138506	0.0021152	5.8e-11	rs4366775	0.9198	0.0636	0.0304	0.03639	C=C,T=T
ApoB	rs12970	11:117074109	TAGLN	G/A	0.939155	0.0251616	0.00435575	7.6e-09	rs2238005	0.8501	0.0247	0.0679	0.7166	G=C,A=T
ApoB	rs12990177	2:43682659	THADA	A/T	0.478766	-0.0159661	0.00210512	3.3e-14	rs6544660	0.9074	0.0272	0.0331	0.4107	A=C,T=T
ApoB	rs13076933	3:12327431	PPARG	T/G	0.740581	0.018049	0.00238407	3.7e-14
ApoB	rs13108218	4:3443931	HGFAC	A/G	0.38515	0.0228809	0.00215405	2.3e-26
ApoB	rs13230111	7:130437124	KLF14	A/G	0.507651	0.0136169	0.00207952	5.8e-11			0.0194	0.0301	0.5183
ApoB	rs13247874	7:73010442	MLXIPL	C/T	0.80285	0.0215194	0.00261513	1.9e-16	rs1051921	0.9871	-0.0124	0.039	0.7511	C=G,T=A
ApoB	rs13283282	9:131465481	PKN3	C/G	0.853842	0.0172496	0.00294576	4.7e-09	rs9697210	1	-0.1206	0.0624	0.05345	C=G,G=A
ApoB	rs13379043	14:74250126	ELMSAN1	T/C	0.719529	0.0145274	0.00236032	7.5e-10			0.0069	0.0407	0.8648
ApoB	rs13389219	2:165528876	COBLL1	C/T	0.607428	0.0162802	0.00211943	1.6e-14			-0.0206	0.0301	0.4928
ApoB	rs13394970	2:26929282	KCNK3	T/G	0.390982	-0.0135657	0.00212696	1.8e-10	rs2586886	0.9795	-0.0115	0.0307	0.7073	T=C,G=T
ApoB	rs1358980	6:43764551	VEGFA	C/T	0.51685	-0.0150327	0.00209585	7.4e-13			0.0661	0.0327	0.04356
ApoB	rs13702	8:19824492	LPL	T/C	0.71209	0.0298366	0.00229604	1.3e-38			-0.0587	0.0333	0.07769
ApoB	rs138354	22:41272143	XPNPEP3	T/C	0.465401	0.0120165	0.00208534	8.3e-09			0.0354	0.03	0.2372
ApoB	rs138692741	19:45467132	CLPTM1	C/T	0.96422	-0.0715279	0.00569026	3.1e-36
ApoB	rs139915535	8:19766233	LPL	A/G	0.981965	-0.0492544	0.00781708	3e-10	rs6996383	0.9157	0.204	0.1262	0.1059	A=A,G=C
ApoB	rs141469619	11:116714293	SIK3	A/G	0.99011	-0.0778728	0.0111246	2.6e-12
ApoB	rs142385484	19:50016759	FCGRT	C/T	0.852093	0.0185312	0.00293432	2.7e-10
ApoB	rs142787485	2:26358156	RAB10	A/G	0.960393	0.0305106	0.00552641	3.4e-08
ApoB	rs143020224	19:11187324	SMARCA4	C/G	0.881431	0.16537	0.00318069	0	rs6511720	0.9323	0.0076	0.0534	0.8862	C=G,G=T
ApoB	rs145090930	16:70956315	HYDIN	T/C	0.935877	0.0259595	0.00451307	8.8e-09							Excluded after clumping
ApoB	rs145725232	19:46752541	IGFL1	G/A	0.984189	0.0549216	0.00886818	5.9e-10							Excluded after clumping
ApoB	rs145730801	14:94768196	SERPINA6	T/C	0.955616	-0.0374237	0.00515584	3.9e-13
ApoB	rs1458038	4:81164723	FGF5	C/T	0.708532	0.0165547	0.00229603	5.6e-13			0.0244	0.0366	0.5043
ApoB	rs146534110	6:160578069	SLC22A1	G/T	0.986685	-0.0666046	0.00906976	2.1e-13
ApoB	rs147539187	6:11839042	ADTRP	C/G	0.926256	0.0227989	0.00398277	1e-08	rs10485420	1	-0.0952	0.0547	0.08166	C=G,G=A
ApoB	rs148601586	19:45346666	PVRL2	C/G	0.986691	-0.183606	0.0091828	6.1e-89
ApoB	rs1495741	8:18272881	NAT2	G/A	0.220487	0.0157165	0.00250489	3.5e-10			-0.0724	0.0351	0.03914
ApoB	rs150474434	2:118845121	INSIG2	G/A	0.898599	0.0342764	0.00345415	3.3e-23	rs12464355	1	-0.0172	0.0568	0.7613	G=A,A=G
ApoB	rs150820726	19:45227155	CEACAM16	A/T	0.989625	-0.0714924	0.01057	1.3e-11
ApoB	rs1556562	1:93034023	EVI5	G/T	0.209983	-0.0160289	0.00247965	1e-10			-0.025	0.0376	0.5056
ApoB	rs1561139	16:56852822	NUP93	G/T	0.575666	0.0130731	0.00210561	5.3e-10			-0.0276	0.0302	0.3613
ApoB	rs17036085	1:109834039	MYBPHL	A/G	0.987823	0.0685676	0.00944501	3.9e-13
ApoB	rs17050272	2:121306440	LINC01101	G/A	0.590744	0.0243835	0.00210603	5.3e-31			0.0735	0.0344	0.0325
ApoB	rs17447211	1:182140185	ZNF648	C/G	0.670959	-0.0143792	0.00220584	7.1e-11			0.1082	0.1269	0.3939
ApoB	rs174564	11:61588305	FADS2	A/G	0.65149	0.0451401	0.00218355	6.1e-95	rs174576	0.97	1.6902	0.0257	0	A=C,G=A	Excluded due to high LD with rs174547 and potential pleiotropy
ApoB	rs17457613	1:56715853	PPAP2B	G/C	0.977238	0.0414348	0.00706311	4.5e-09
ApoB	rs17476364	10:71094504	HK1	T/C	0.891606	0.0211293	0.00334947	2.8e-10
ApoB	rs1800961	20:43042364	HNF4A	C/T	0.969091	0.0408629	0.00600796	1e-11			-0.0282	0.0933	0.7628
ApoB	rs1801689	17:64210580	APOH	A/C	0.969472	-0.0647127	0.00604383	9.4e-27			-1.1686	0.3154	0.0002118
ApoB	rs1862719	16:79504057	MAF	A/G	0.246645	0.0137734	0.00246163	2.2e-08
ApoB	rs188247550	19:19396616	SUGP1	C/T	0.986903	0.104507	0.00944792	1.9e-28
ApoB	rs1883711	20:39179822	MAFB	G/C	0.968588	-0.0942507	0.00607536	2.8e-54			-0.9529	0.4365	0.02903
ApoB	rs188608977	1:109725404	KIAA1324	G/T	0.989419	-0.0619017	0.0103757	2.4e-09
ApoB	rs1888488	21:40686521	BRWD1	C/T	0.43471	-0.0173094	0.00210397	1.9e-16			0.015	0.0308	0.6253
ApoB	rs189052	17:42086502	NAGS	A/T	0.103935	0.0212776	0.00380696	2.3e-08
ApoB	rs190104	11:32112532	RCN1	G/A	0.860456	-0.0165017	0.00300595	4e-08	rs223047	0.9051	-0.0211	0.0436	0.6293	G=T,A=G	Excluded after clumping
ApoB	rs2021092	19:44068706	XRCC1	T/C	0.813291	0.018908	0.00263741	7.5e-13	rs939460	1	-0.0178	0.0383	0.6428	T=G,C=A
ApoB	rs2058122	17:27663848	NUFIP2	T/C	0.14226	-0.0186363	0.00300385	5.5e-10	rs548731	0.9906	-0.07	0.0438	0.1097	T=T,C=C
ApoB	rs2063643	6:52478364	TRAM2	A/G	0.820618	0.0174452	0.0027078	1.2e-10			0.0129	0.0402	0.7474		Excluded after clumping
ApoB	rs2068888	10:94839642	CYP26A1	G/A	0.549197	0.0241457	0.00208884	6.6e-31			0.0635	0.0308	0.03926
ApoB	rs2073547	7:44582331	NPC1L1	A/G	0.816044	-0.0312222	0.00266596	1.1e-31			0.0447	0.0522	0.3919
ApoB	rs2122982	12:57781893	R3HDM2	G/A	0.76139	0.0180585	0.00243481	1.2e-13	rs4760254	1	-0.0192	0.0366	0.599	G=G,A=C	Excluded after clumping
ApoB	rs2124034	8:126644200	TRIB1	T/G	0.71375	-0.0140945	0.00230159	9.1e-10			-0.0648	0.0328	0.04854
ApoB	rs2137234	4:26080549	RBPJ	T/C	0.804718	-0.0151513	0.00262502	7.8e-09			0.0051	0.0366	0.8895
ApoB	rs2160994	12:50650057	LIMA1	T/C	0.352574	-0.0174474	0.00217834	1.2e-15			0.0139	0.0317	0.6618
ApoB	rs2238162	13:32959199	BRCA2	C/T	0.477006	0.0225635	0.00208325	2.5e-27	rs2238163	1	0.0062	0.0297	0.8337	C=A,T=C
ApoB	rs224424	20:34147998	ERGIC3	A/G	0.787628	0.019229	0.00254481	4.2e-14			-0.0258	0.0337	0.4438
ApoB	rs2256814	20:62373983	SLC2A4RG	G/A	0.802084	-0.0144642	0.00261799	3.3e-08
ApoB	rs2335708	16:71956596	IST1	A/G	0.682401	-0.0197829	0.00231024	1.1e-17	rs13332180	0.8126	0.01	0.0327	0.7609	A=C,G=T
ApoB	rs233721	12:113031543	RPH3A	T/A	0.358622	-0.0162457	0.00218531	1.1e-13			0.0461	0.0314	0.1425		Excluded after clumping
ApoB	rs2517473	6:31077239	C6orf15	C/T	0.92125	-0.0215969	0.00385084	2e-08	rs9391709	0.8569	0.053	0.0624	0.3962	C=G,T=C	Excluded after clumping
ApoB	rs261290	15:58678720	LIPC	T/C	0.345868	0.0209689	0.00219265	1.1e-21	rs10468017	0.8283	0.0205	0.0361	0.5713	T=T,C=C
ApoB	rs2618566	20:17844684	SNX5	G/T	0.340098	0.0302601	0.00219453	3e-43
ApoB	rs2705619	4:87836652	C4orf36	G/A	0.294002	-0.0143883	0.00228523	3.1e-10
ApoB	rs2737263	8:116667539	TRPS1	G/T	0.719746	0.0186563	0.00231503	7.7e-16	rs2737252	1	0.0378	0.0348	0.2772	G=G,T=A
ApoB	rs2738447	19:11227480	LDLR	A/C	0.407297	-0.0436053	0.00209173	1.6e-96	rs5930	0.8827	0.0241	0.0325	0.4584	A=A,C=G
ApoB	rs2761311	10:95052021	MYOF	C/T	0.428103	-0.0121175	0.00211151	9.5e-09	rs2761309	0.8373	-0.0488	0.0315	0.1213	C=C,T=T
ApoB	rs278981	4:40428010	RBM47	T/C	0.241847	-0.0149629	0.0023972	4.3e-10			0.0954	0.0567	0.09255
ApoB	rs2807854	1:221029841	HLX	T/C	0.328665	-0.0163014	0.0022058	1.5e-13	rs2784247	0.9956	0.0177	0.1214	0.8843	T=T,C=A
ApoB	rs28406917	7:21449451	SP4	C/T	0.572425	-0.0134105	0.00210876	2e-10	rs10230826	0.9276	-0.0151	0.0315	0.6309	C=A,T=T
ApoB	rs28601761	8:126500031	TRIB1	C/G	0.581156	0.0724469	0.00212997	1.4e-253
ApoB	rs28768427	8:141988685	PTK2	G/A	0.480244	-0.0118358	0.00214431	3.4e-08	rs9324540	0.8491	-0.0899	0.0299	0.002694	G=T,A=G
ApoB	rs2925677	5:71953629	ZNF366	C/G	0.787303	0.0199079	0.00253864	4.4e-15	rs2925678	1	-0.0364	0.1508	0.8092	C=C,G=G
ApoB	rs3096644	17:46757575	PRAC1	G/T	0.67942	0.0165372	0.0022354	1.4e-13			-0.0385	0.0327	0.239		Excluded after clumping
ApoB	rs34042070	16:72101525	TXNL4B	C/G	0.812093	-0.0495027	0.00267267	1.4e-76	rs2000999	0.939	-0.0364	0.0375	0.3325	C=G,G=A
ApoB	rs34767236	14:70810569	COX16	G/A	0.625479	-0.0198565	0.00215116	2.7e-20	rs8016418	0.9957	0.0125	0.0323	0.6996	G=T,A=A
ApoB	rs34931250	17:66879927	ABCA8	C/T	0.939893	-0.0242963	0.00437432	2.8e-08
ApoB	rs35081008	19:58662235	ZNF329	C/T	0.851863	0.0311931	0.00290318	6.3e-27
ApoB	rs35882350	12:623129	B4GALNT3	A/G	0.738947	-0.0134361	0.00236799	1.4e-08
ApoB	rs36043200	17:45629406	NPEPPS	G/A	0.483311	0.028795	0.00208613	2.4e-43	rs8072100	0.9881	0.0183	0.0302	0.5451	G=A,A=T
ApoB	rs375972689	19:45360488	PVRL2	T/G	0.989318	-0.208537	0.0100809	4.6e-95
ApoB	rs3764261	16:56993324	CETP	C/A	0.675737	0.0479089	0.00222248	4.6e-103			-0.0013	0.0354	0.9709
ApoB	rs377181093	6:31422893	MICB	A/G	0.908066	-0.023687	0.00382443	5.9e-10
ApoB	rs3780181	9:2640759	VLDLR	A/G	0.932372	0.0258993	0.00417283	5.4e-10			-0.0472	0.0566	0.4045
ApoB	rs3821838	3:52489049	NISCH	T/C	0.0529349	-0.0275669	0.00465293	3.1e-09	rs4687614	0.9672	-0.1502	0.1061	0.1569	T=G,C=A
ApoB	rs3822855	6:116316882	FRK	G/T	0.598364	-0.0149153	0.00211808	1.9e-12			-0.0276	0.0299	0.3558
ApoB	rs3823379	6:29944458	HLA-A	T/C	0.487762	-0.0171763	0.00207724	1.4e-16
ApoB	rs3932048	3:136258924	STAG1	C/G	0.677389	-0.0161805	0.00222928	3.9e-13			-0.0182	0.0325	0.5751
ApoB	rs3936511	5:55860781	AC022431.2	A/G	0.808142	-0.0218684	0.00263903	1.2e-16			0.0531	0.0412	0.1968
ApoB	rs399970	19:57063916	ZFP28	T/G	0.749999	-0.0132468	0.00237508	2.4e-08			0.0345	0.0342	0.3133
ApoB	rs41434449	15:64448460	SNX22	A/T	0.866747	-0.0185784	0.00306609	1.4e-09
ApoB	rs4299376	2:44072576	ABCG8	G/T	0.32319	0.0481043	0.00221466	1.3e-104			-0.1002	0.0347	0.003871
ApoB	rs4470903	7:21604916	DNAH11	C/G	0.785006	-0.0345683	0.00253473	2.4e-42	rs12670798	0.8319	0.0578	0.0353	0.1019	C=T,G=C
ApoB	rs4485425	17:73767437	H3F3B	A/G	0.289067	-0.0144284	0.00230122	3.6e-10			-0.0466	0.0364	0.2001
ApoB	rs45537841	7:87110640	ABCB4	C/T	0.819292	0.0159262	0.00270601	4e-09	rs2071645	0.9936	0.0095	0.0383	0.8041	C=G,T=C
ApoB	rs4671050	2:62988169	EHBP1	G/T	0.683861	0.0196869	0.0022312	1.1e-18			-0.0107	0.0308	0.7279
ApoB	rs4722551	7:25991826	NFE2L3	T/C	0.841351	-0.0257538	0.00284443	1.4e-19			0.0162	0.0429	0.7056
ApoB	rs472495	1:55521313	PCSK9	G/T	0.350983	-0.0408252	0.00217313	9.8e-79	rs693668	1	-0.2594	0.1204	0.03117	G=G,T=A
ApoB	rs473224	15:58737341	LIPC	T/G	0.146104	0.0223307	0.00298508	7.4e-14			0.036	0.042	0.391
ApoB	rs4771674	13:111039070	COL4A2	A/G	0.378296	-0.0138161	0.00215288	1.4e-10	rs9515199	0.9429	-0.0379	0.0302	0.2104	A=C,G=T
ApoB	rs4782568	16:83980529	RP11-505K9.4	C/G	0.549163	0.0182176	0.00210213	4.5e-18			0.1049	0.0416	0.01163
ApoB	rs4935356	6:32412388	HLA-DRA	T/A	0.756088	-0.0245501	0.00255686	7.9e-22							Excluded after clumping
ApoB	rs4965894	15:102069043	PCSK6	T/C	0.596867	0.0116391	0.00212842	4.5e-08			-0.0266	0.04	0.5068
ApoB	rs516316	19:49206145	FUT2	G/C	0.492019	-0.0301882	0.00204939	4.1e-49			-0.0067	0.115	0.9539
ApoB	rs531660643	19:45251806	BCL3	G/T	0.977165	0.457107	0.0070891	0
ApoB	rs546240	11:30533622	MPPED2	C/T	0.380037	0.0119372	0.00214728	2.7e-08			0.0175	0.032	0.5831
ApoB	rs556107	1:234853059	IRF2BP2	C/T	0.476763	-0.0359348	0.00208073	7.9e-67			0.0837	0.0304	0.005897
ApoB	rs55714927	17:7080316	ASGR1	C/T	0.809665	0.0320541	0.00264866	1e-33
ApoB	rs55739424	1:110170640	AMPD2	G/T	0.970555	-0.033372	0.0061237	5e-08
ApoB	rs55804343	6:39234907	KCNK17	C/T	0.703761	-0.0160869	0.00228049	1.7e-12	rs4711589	0.9952	-0.0051	0.0324	0.8754	C=A,T=C
ApoB	rs55831924	8:145031968	PLEC	C/T	0.638654	-0.0182534	0.00217687	5.1e-17	rs11785060	0.9213	0.0178	0.0334	0.5946	C=C,T=T
ApoB	rs55921103	3:69810294	MITF	G/T	0.351143	-0.0140216	0.00219229	1.6e-10	rs6785975	0.8444	-0.0413	0.0311	0.185	G=G,T=A
ApoB	rs560238897	17:7190437	SLC2A4	T/C	0.493038	0.0149639	0.00233194	1.4e-10
ApoB	rs56113850	19:41353107	CTC-490E21.12	T/C	0.42254	-0.0135934	0.00207701	6e-11							Excluded after clumping
ApoB	rs56264193	6:110028076	FIG4	G/C	0.64512	0.0121567	0.00217011	2.1e-08	rs11754263	1	0.0252	0.033	0.4444	G=C,C=T
ApoB	rs56402930	15:91072962	CRTC3	A/G	0.0928426	0.0196542	0.00359003	4.4e-08	rs8040876	1	-0.0275	0.0521	0.5975	A=G,G=A
ApoB	rs576573069	4:7225613	SORCS2	T/G	0.32772	-0.0140374	0.00227247	6.5e-10
ApoB	rs57754494	1:110241316	GSTM2	G/A	0.884444	-0.0266284	0.00351845	3.8e-14
ApoB	rs581080	9:15305378	TTC39B	G/C	0.181009	-0.0185605	0.00270334	6.6e-12			-0.1222	0.0396	0.00201
ApoB	rs58148580	4:124758773	SPRY1	C/T	0.890219	-0.0214703	0.00332239	1e-10	rs17425479	1	0.0282	0.0466	0.5442	C=C,T=G
ApoB	rs59104589	2:242237902	HDLBP	C/T	0.641439	0.0143727	0.00215762	2.7e-11	rs1476698	0.9525	0.0134	0.0306	0.6621	C=A,T=G
ApoB	rs59328596	8:21928227	DMTN	G/A	0.851898	0.0211048	0.00292381	5.3e-13	rs12541126	0.8218	-0.0392	0.0481	0.4148	G=T,A=C
ApoB	rs597808	12:111973358	ATXN2	A/G	0.484096	-0.021719	0.00208603	2.2e-25	rs3184504	0.9605	0.0365	0.03	0.2236	A=T,G=C
ApoB	rs60403635	2:21272778	APOB	T/C	0.956951	0.114956	0.00511664	8.7e-112	rs7567653	1	0.1266	0.154	0.4112	T=G,C=A
ApoB	rs6050464	20:25209299	AL035252.1	C/A	0.510523	-0.0156065	0.00207802	5.9e-14	rs3746337	0.992	-0.0536	0.0299	0.07272	C=C,A=T
ApoB	rs6073958	20:44551855	PLTP	T/C	0.801356	-0.0424491	0.00260732	1.4e-59	rs6065906	0.9038	-0.0003	0.039	0.9947	T=T,C=C
ApoB	rs60856912	17:65892343	BPTF	G/T	0.837113	-0.0168309	0.00283286	2.8e-09
ApoB	rs6090101	20:62909520	PCMTD2	G/A	0.80185	-0.0189877	0.00264066	6.5e-13	rs6090104	0.9688	-0.0319	0.0375	0.3953	G=T,A=C
ApoB	rs6093446	20:39780932	PLCG1	G/A	0.712207	-0.0231647	0.00229753	6.6e-24			-0.0259	0.0335	0.4408
ApoB	rs61754230	12:72179446	RAB21	C/T	0.980214	-0.0427783	0.00746346	9.9e-09
ApoB	rs61775180	1:25793663	TMEM57	C/T	0.579884	0.0286213	0.00210296	3.5e-42	rs10903129	0.9226	-0.0437	0.0292	0.1346	C=G,T=A
ApoB	rs62049427	16:70334172	DDX19B	G/A	0.935435	-0.024648	0.00435955	1.6e-08							Excluded after clumping
ApoB	rs62119267	19:45134682	IGSF23	A/C	0.977685	0.334491	0.00708499	0
ApoB	rs62120394	19:18338709	PDE4C	G/A	0.70813	-0.0141351	0.00226539	4.4e-10	rs2302209	0.9664	-0.0505	0.0334	0.1309	G=C,A=T
ApoB	rs62120573	19:45214556	CEACAM16	T/C	0.930407	-0.0321084	0.0040389	1.9e-15
ApoB	rs62122481	2:21216815	APOB	C/A	0.623091	-0.0839859	0.00214632	0
ApoB	rs6426328	1:246891260	SCCPDH	G/T	0.510213	-0.0120957	0.00207456	5.5e-09	rs3935011	1	-0.0217	0.0315	0.4923	G=T,T=C
ApoB	rs6475606	9:22081850	RP11-145E5.5	C/T	0.51553	0.0173839	0.00207862	6.1e-17			0.0512	0.03	0.08771
ApoB	rs6560499	9:78730766	PCSK5	G/A	0.424039	0.0122165	0.00211651	7.8e-09	rs1571791	0.8397	0.082	0.1164	0.4813	G=T,A=C
ApoB	rs656521	1:234799148	IRF2BP2	G/A	0.491521	-0.0137098	0.00207901	4.3e-11	rs24185	0.8065	0.0507	0.1196	0.6718	G=T,A=A
ApoB	rs6602909	13:114551993	GAS6	T/C	0.672435	-0.0215663	0.0022218	2.8e-22			0.012	0.0365	0.7424
ApoB	rs6657811	1:109807283	CELSR2	A/T	0.870063	0.127747	0.00308767	0			-0.0275	0.0488	0.5735
ApoB	rs6667939	1:198994619	PTPRC	C/T	0.281269	-0.0139435	0.00232106	1.9e-09	rs1434282	0.9465	-0.0134	0.0349	0.7005	C=C,T=T
ApoB	rs6689611	1:109831268	MYBPHL	G/A	0.987626	0.132132	0.00950879	6.7e-44
ApoB	rs67038483	21:33096103	SCAF4	C/T	0.955007	-0.0275587	0.00502305	4.1e-08	rs2833487	1	-0.0837	0.0751	0.2652	C=A,T=G
ApoB	rs6709904	2:44080324	ABCG8	A/G	0.887429	0.0402501	0.00328142	1.4e-34			-0.034	0.0456	0.4558
ApoB	rs6714750	2:136783169	DARS	A/G	0.800023	-0.0142232	0.00259814	4.4e-08			-0.0394	0.0412	0.3381		Excluded after clumping
ApoB	rs6874202	5:156391628	TIMD4	T/C	0.365773	-0.0312735	0.00215687	1.2e-47	rs6882076	1	-0.0294	0.0314	0.3502	T=T,C=C
ApoB	rs6907508	6:34592090	C6orf106	A/G	0.884473	0.0276231	0.00325017	1.9e-17	rs3800461	0.9782	0.0422	0.0485	0.3844	A=G,G=C
ApoB	rs7012637	8:9173209	RP11-10A14.4	G/A	0.526191	-0.0198643	0.00209645	2.7e-21
ApoB	rs704	17:26694861	TMEM199	G/A	0.524281	-0.0180904	0.00208105	3.5e-18			0.0394	0.0315	0.2111
ApoB	rs7108486	11:5677158	TRIM5	T/C	0.976279	0.0433041	0.00690023	3.5e-10
ApoB	rs71311871	3:58420613	PDHB	A/G	0.916932	0.0264323	0.003774	2.5e-12	rs9811074	1	-0.0437	0.0556	0.4324	A=A,G=G
ApoB	rs71562509	6:139835423	CITED2	G/T	0.406487	0.0122527	0.00211699	7.1e-09	rs668459	0.9919	-0.0208	0.0297	0.4823	G=C,T=T
ApoB	rs719148	2:20521647	PUM2	G/A	0.224121	0.0161997	0.00248012	6.5e-11			0.0131	0.0366	0.7198
ApoB	rs7249565	19:11302807	KANK2	G/A	0.585061	-0.0145421	0.00208498	3.1e-12			-0.0088	0.0311	0.7769
ApoB	rs7260871	20:39173857	MAFB	A/G	0.96325	0.0323484	0.00572113	1.6e-08							Excluded after clumping
ApoB	rs72631343	17:67191270	ABCA10	C/G	0.871112	0.0278868	0.00310221	2.5e-19
ApoB	rs72638977	8:41540622	ANK1	A/G	0.966089	0.0316061	0.00576043	4.1e-08	rs6474359	0.8381	-0.1624	0.1135	0.1524	A=T,G=C
ApoB	rs72663045	4:74177397	ANKRD17	T/G	0.97928	-0.042351	0.00734855	8.3e-09
ApoB	rs72733928	15:57512284	TCF12	A/T	0.939816	-0.0273302	0.00439216	4.9e-10	rs3803452	0.9446	-0.0878	0.0627	0.1617	A=T,T=C
ApoB	rs72749770	15:62365465	C2CD4A	C/T	0.547779	-0.0125236	0.0020972	2.3e-09	rs1030859	1	-0.0211	0.0309	0.4947	C=C,T=T
ApoB	rs72823020	10:115797947	ADRB1	T/A	0.869724	0.0227752	0.00310328	2.2e-13
ApoB	rs72848251	6:32601288	HLA-DQA1	G/A	0.804518	-0.0349134	0.00268648	1.3e-38
ApoB	rs72888603	2:169828853	ABCB11	A/T	0.565528	0.0222423	0.00230049	4.1e-22
ApoB	rs73025516	6:160520806	IGF2R	A/G	0.955474	0.0296434	0.00503736	4e-09	rs2297367	1	0.0674	0.0793	0.3955	A=C,G=T
ApoB	rs73045960	19:46295223	DMWD	A/G	0.984152	0.143974	0.00821705	9.8e-69							Excluded after clumping
ApoB	rs73075609	20:5580789	GPCPD1	C/T	0.973202	-0.0481624	0.00648289	1.1e-13
ApoB	rs74454529	17:17432220	PEMT	G/A	0.940059	-0.0284613	0.00439958	9.9e-11	rs4646398	0.9574	-0.0167	0.0681	0.8059	G=G,A=C
ApoB	rs7569317	2:203527979	FAM117B	T/C	0.469379	-0.0181103	0.00207286	2.4e-18			0.0158	0.0294	0.592
ApoB	rs7601153	2:158447571	ACVR1C	C/G	0.602788	0.012034	0.00211719	1.3e-08			0.0272	0.0301	0.3675
ApoB	rs7601412	2:109168508	LIMS1	A/G	0.1428	0.0187273	0.00295521	2.3e-10			0.0504	0.0431	0.2421
ApoB	rs7603427	2:204317553	RAPH1	C/T	0.466563	-0.0135798	0.00207987	6.6e-11	rs2352079	0.912	-0.062	0.0304	0.0416	C=C,T=T
ApoB	rs76079263	6:28019665	ZNF165	G/C	0.910178	0.0327108	0.00366351	4.3e-19	rs13214703	0.8885	-0.0741	0.0648	0.2527	G=T,C=C	Excluded after clumping
ApoB	rs76186504	1:109840169	MYBPHL	C/T	0.974978	0.116409	0.006626	4.3e-69
ApoB	rs77312476	7:75899085	SRRM3	T/C	0.85545	-0.0166676	0.00297646	2.1e-08
ApoB	rs7734476	5:122848876	CSNK1G3	G/A	0.449999	-0.0198862	0.00208825	1.7e-21			0.0593	0.0303	0.05021
ApoB	rs7746081	6:16126934	MYLIP	G/A	0.695862	0.0227371	0.00226011	8.3e-24	rs6459450	0.9736	-0.0142	0.1251	0.9094	G=T,A=C
ApoB	rs77542162	17:67081278	ABCA6	A/G	0.977518	-0.115477	0.00702321	9.5e-61
ApoB	rs7776054	6:135418916	HBS1L	A/G	0.738689	0.0135094	0.00236807	1.2e-08			0.0069	0.0359	0.8481
ApoB	rs79220007	6:26098474	HFE	T/C	0.923907	0.0539299	0.00391067	2.9e-43	rs1800562	1	-0.1414	0.0675	0.03616	T=G,C=A
ApoB	rs79931565	10:104175649	PSD	A/G	0.932816	-0.0265471	0.00415817	1.7e-10	rs17780834	1	0.0381	0.0635	0.5481	A=A,G=T
ApoB	rs80276949	10:52373245	SGMS1	G/A	0.977325	-0.0420929	0.00700188	1.8e-09
ApoB	rs8107974	19:19388500	SUGP1	A/T	0.924245	0.0909955	0.00388567	2.8e-121	rs10401969	0.9698	0.2417	0.0574	2.514e-05	A=T,T=C
ApoB	rs913499	6:37038432	COX6A1P2	A/G	0.49079	0.0121773	0.00208152	4.9e-09			0.0686	0.0304	0.0243
ApoB	rs9297994	8:59392324	CYP7A1	G/A	0.335462	0.0291068	0.0022023	7e-40			-0.0733	0.0313	0.01936
ApoB	rs9298506	8:55437524	SOX17	A/G	0.792281	-0.0189638	0.00256023	1.3e-13			-0.0128	0.0379	0.7356
ApoB	rs9471975	6:42919222	GNMT	T/C	0.417314	0.0199706	0.0021069	2.6e-21	rs2296805	0.9918	-0.1207	0.0305	7.745e-05	T=T,C=G
ApoB	rs9491697	6:127456122	RSPO3	A/G	0.536994	-0.0179089	0.00208475	8.7e-18			0.0243	0.1237	0.8441
ApoB	rs9496567	6:100602753	MCHR2	G/A	0.756444	0.0191799	0.00242495	2.6e-15			0.008	0.0341	0.8157
ApoB	rs9616822	22:50840573	PPP6R2	G/A	0.648626	-0.0158077	0.00218149	4.3e-13	rs7290829	0.9695	0.0241	0.0313	0.441	G=T,A=A
ApoB	rs964184	11:116648917	ZNF259	G/C	0.133227	0.0764264	0.00305877	8.7e-138			-0.0732	0.0458	0.1102
ApoB	rs969075	20:17792323	BANF2	T/C	0.335073	-0.0140201	0.00221538	2.5e-10			0.0285	0.033	0.3881
ApoB	rs9832727	3:142649110	PAQR9	C/G	0.660379	0.0149953	0.00219805	9e-12			-0.0685	0.0373	0.06641
ApoB	rs9834932	3:32535382	CMTM6	A/G	0.911146	0.0318788	0.00365398	2.7e-18			0.0146	0.057	0.7976
ApoB	rs9884390	4:69373407	TMPRSS11E	T/C	0.765925	-0.0231946	0.00248482	1e-20	rs10020631	0.861	-0.226	0.3107	0.4669	T=G,C=A
HDL-C	rs1012306	12:101888063	SPIC	C/T	0.438807	-0.0106663	0.0019221	2.9e-08			-0.0057	0.0324	0.8607
HDL-C	rs10162642	15:58577163	LIPC	G/A	0.788315	0.0480088	0.00234216	2.3e-93			-0.0136	0.0364	0.7092
HDL-C	rs10233430	7:1051664	C7orf50	T/C	0.572985	0.0204688	0.00192795	2.5e-26	rs10229964	1	0.0202	0.0311	0.5162	T=A,C=G
HDL-C	rs10252234	7:1114381	C7orf50	C/T	0.762829	-0.0157095	0.00224114	2.4e-12
HDL-C	rs10438354	15:67336207	SMAD3	C/G	0.64975	-0.0119313	0.00203653	4.7e-09
HDL-C	rs1043897	1:230416399	GALNT2	G/T	0.584618	-0.0198683	0.00193225	8.5e-25	rs6698963	0.8163	-0.0642	0.0363	0.077	G=A,T=G
HDL-C	rs1045241	5:118729286	TNFAIP8	C/T	0.728748	-0.0164773	0.00215599	2.1e-14			-0.0105	0.0349	0.7631
HDL-C	rs1047891	2:211540507	CPS1	C/A	0.684417	0.0188663	0.00204387	2.7e-20	rs715	0.9074	0.0057	0.0385	0.883	C=T,A=C
HDL-C	rs1047964	11:117156893	RNF214	G/C	0.948064	-0.0435108	0.00426289	1.8e-24			0.0037	0.0841	0.9649		Excluded after clumping
HDL-C	rs10504477	8:71338185	NCOA2	T/C	0.587809	0.0150542	0.00193118	6.4e-15			0.0424	0.0299	0.1568
HDL-C	rs10513801	3:185822353	ETV5	T/G	0.862853	0.030283	0.00277064	8.3e-28			-0.0194	0.0439	0.6578
HDL-C	rs1052373	11:47354787	MYBPC3	C/T	0.678129	-0.0446282	0.00203523	1.4e-106			0.0743	0.0344	0.03089
HDL-C	rs1054852	12:124496316	ZNF664	A/G	0.623065	-0.0351193	0.00206563	8e-65	rs12303671	0.8335	-0.017	0.0329	0.6061	A=T,G=G
HDL-C	rs1055582	4:39700173	UBE2K	C/T	0.49477	-0.013948	0.00190993	2.8e-13	rs3912391	0.9803	0.0047	0.0295	0.8739	C=G,T=A
HDL-C	rs10750766	11:65473798	KAT5	C/A	0.290137	0.018633	0.00209949	7e-19
HDL-C	rs10761737	10:65052205	JMJD1C	T/C	0.583396	-0.0140087	0.00193751	4.8e-13	rs7075195	0.996	-0.0692	0.0314	0.02738	T=A,C=G
HDL-C	rs10774439	12:6731818	LPAR5	G/A	0.185108	-0.0205218	0.00248343	1.4e-16	rs1639123	0.9652	-0.01	0.0439	0.8205	G=C,A=T
HDL-C	rs10774579	12:121405210	AC079602.1	T/C	0.520753	0.0162438	0.00190678	1.6e-17			-0.0529	0.0296	0.07361
HDL-C	rs10786114	10:95309022	FFAR4	C/T	0.125151	-0.0237884	0.00288263	1.6e-16
HDL-C	rs10826337	10:61409469	SLC16A9	G/A	0.592595	0.0113214	0.00194454	5.8e-09
HDL-C	rs1083470	2:147871114	ACVR2A	G/A	0.384281	-0.0115491	0.00195994	3.8e-09	rs1499920	1	0.0546	0.0315	0.08251	G=C,A=T
HDL-C	rs10846690	12:125086417	NCOR2	T/C	0.153239	-0.0213727	0.00267356	1.3e-15			0.0373	0.0485	0.4418
HDL-C	rs1086056	3:154088411	GPR149	T/G	0.155371	0.0165187	0.00263462	3.6e-10	rs701131	0.9659	-0.0382	0.0461	0.4077	T=C,G=G
HDL-C	rs10879184	12:71106648	PTPRR	C/T	0.503689	0.0108668	0.00191837	1.5e-08	rs4600308	0.8417	-0.0098	0.0304	0.7468	C=A,T=T
HDL-C	rs10896581	11:56964224	LRRC55	G/A	0.878793	0.0181347	0.00292183	5.4e-10			0.0796	0.046	0.08366
HDL-C	rs10901802	10:126354554	RP11-12J10.3	G/C	0.479925	-0.0107953	0.00191181	1.6e-08			0.0555	0.0308	0.072
HDL-C	rs10916239	1:228088833	WNT9A	T/C	0.619944	-0.0118827	0.00196487	1.5e-09	rs878811	0.9459	-0.0093	0.0318	0.7694	T=T,C=C
HDL-C	rs10950390	7:12224708	TMEM106B	C/T	0.791891	0.0151656	0.00235887	1.3e-10	rs1435533	0.9443	0.0237	0.0404	0.5576	C=C,T=G
HDL-C	rs10955991	8:121867780	SNTB1	T/C	0.31822	0.019752	0.00203492	2.8e-22			0.0059	0.0328	0.8575
HDL-C	rs11000468	10:74711376	PLA2G12B	C/T	0.744676	-0.0125964	0.00222448	1.5e-08	rs3750736	0.9033	-0.0315	0.0332	0.3423	C=C,T=T
HDL-C	rs11009262	10:33448764	NRP1	G/T	0.942683	0.0234022	0.00409294	1.1e-08			0.1199	0.0846	0.1566
HDL-C	rs11021232	11:95320808	FAM76B	T/C	0.819041	0.0167738	0.00248706	1.5e-11			-0.0695	0.0429	0.1048
HDL-C	rs11043221	12:122301044	HPD	A/C	0.701528	-0.0131113	0.00210024	4.3e-10
HDL-C	rs11045171	12:20470199	PDE3A	A/G	0.802397	-0.0283371	0.00240585	5e-32			0.0889	0.1512	0.5565
HDL-C	rs11057468	12:124637757	FAM101A	C/T	0.606532	-0.0139632	0.00197149	1.4e-12	rs7303161	0.8055	-0.0195	0.0302	0.5196	C=C,T=T	Excluded after clumping
HDL-C	rs11066320	12:112906415	PTPN11	A/G	0.425356	-0.0196507	0.0019299	2.4e-24			0.0436	0.0302	0.1489		Excluded after clumping
HDL-C	rs11075985	16:53805207	FTO	C/A	0.575568	0.0146221	0.00190717	1.8e-14			0.0676	0.0314	0.03123
HDL-C	rs11118320	1:219672376	SLC30A10	C/G	0.436231	0.0147871	0.00191657	1.2e-14	rs12044156	1	0.0081	0.0302	0.7877	C=G,G=C
HDL-C	rs11170516	12:53752692	SP7	G/A	0.846472	0.0186506	0.0026451	1.8e-12			-0.0157	0.041	0.7015
HDL-C	rs11171710	12:56368078	RAB5B	G/A	0.551858	0.0113701	0.00192952	3.8e-09			-0.0363	0.0333	0.2756		Excluded after clumping
HDL-C	rs112001035	17:66823805	ABCA8	G/A	0.939507	0.0466962	0.00408355	2.8e-30
HDL-C	rs11202156	10:88511326	BMPR1A	G/T	0.727174	0.0119436	0.00214482	2.6e-08	rs4934258	0.9901	0.0099	0.0328	0.7635	G=C,T=T
HDL-C	rs112192770	11:46991808	C11orf49	C/T	0.946968	-0.0286032	0.00455297	3.3e-10
HDL-C	rs11228212	11:56156771	OR8U1	C/G	0.876112	-0.0406868	0.00289144	5.7e-45			0.0454	0.0515	0.3777		Excluded after clumping
HDL-C	rs11228871	11:54846440	TRIM48	A/C	0.868723	-0.0405441	0.00281952	6.9e-47	rs2867259	0.9732	0.0712	0.0504	0.158	A=C,C=G	Excluded after clumping
HDL-C	rs11231138	11:62316195	AHNAK	C/G	0.62776	0.0149781	0.00197162	3e-14			-0.0292	0.0311	0.3472
HDL-C	rs11239536	10:45978598		T/A	0.759033	-0.0287591	0.00223156	5.3e-38	rs10900221	0.995	-0.0742	0.0364	0.04122	T=G,A=A
HDL-C	rs11254464	10:17265447	VIM	T/C	0.576895	-0.0126591	0.00193105	5.5e-11	rs7081155	0.9841	0.0413	0.0319	0.1954	T=T,C=C
HDL-C	rs112771035	11:126225876	ST3GAL4	C/G	0.927948	0.0316396	0.00368121	8.3e-18	rs4937122	0.813	-0.0508	0.0723	0.4827	C=T,G=G
HDL-C	rs1132274	20:17596155	RRBP1	C/A	0.845971	0.0218615	0.00264008	1.2e-16			0.1512	0.1709	0.3764
HDL-C	rs113261881	1:154997572	DCST2	G/A	0.93705	0.0240304	0.00396137	1.3e-09
HDL-C	rs113710278	16:56295380	GNAO1	C/T	0.985466	-0.0545632	0.00789567	4.8e-12
HDL-C	rs113740515	12:123199410	HCAR1	G/A	0.79055	-0.0377999	0.00233977	1e-58
HDL-C	rs113761591	3:127305355	TPRA1	C/T	0.799746	0.0160887	0.00238662	1.6e-11	rs9859117	0.9266	-0.0595	0.0408	0.1441	C=G,T=C	Excluded after clumping
HDL-C	rs11546878	3:183976103	EIF2B5	C/T	0.825608	-0.0139577	0.00251439	2.8e-08
HDL-C	rs1155347	6:39146230	KCNK5	T/C	0.780573	-0.0135478	0.00232758	5.9e-09
HDL-C	rs115912456	5:82815158	VCAN	A/G	0.958736	-0.0281485	0.00478898	4.2e-09
HDL-C	rs116006942	5:53405314	ARL15	G/A	0.939201	0.0300143	0.00403531	1e-13
HDL-C	rs11601507	11:5701074	TRIM5	C/A	0.930383	0.0251639	0.00369024	9.2e-12			-0.147	0.0901	0.1026
HDL-C	rs11605837	11:68597886	CPT1A	G/T	0.685115	0.017594	0.00205551	1.1e-17			0.0608	0.0339	0.07311
HDL-C	rs11622947	14:98396293	C14orf64	C/T	0.458866	0.0105963	0.00192034	3.4e-08			-0.0162	0.03	0.5884
HDL-C	rs11631178	15:58714787	LIPC	T/C	0.896191	-0.0210646	0.00312385	1.5e-11
HDL-C	rs11640494	16:88029685	BANP	G/A	0.543344	0.0154267	0.00189986	4.7e-16	rs12447205	0.8826	0.0101	0.0318	0.7506	G=A,A=G
HDL-C	rs11645157	16:57308423	PLLP	T/G	0.505227	-0.0186404	0.00188542	4.8e-23	rs4293366	0.9494	0.0186	0.0297	0.5308	T=T,G=C
HDL-C	rs11653260	17:66464683	WIPI1	A/G	0.785025	0.0134197	0.00233215	8.7e-09			0.0113	0.04	0.7771
HDL-C	rs11658786	17:37815899	STARD3	G/A	0.333147	-0.0305637	0.00202354	1.5e-51	rs11869286	1	0.0239	0.0312	0.4445	G=G,A=C
HDL-C	rs11658872	17:17425069	PEMT	C/T	0.943302	0.0331001	0.00413411	1.2e-15	rs11658944	1	0.0631	0.0794	0.427	C=C,T=T
HDL-C	rs11664369	18:57739072	PMAIP1	C/T	0.73294	0.0230294	0.00215885	1.4e-26			0.0589	0.0341	0.0842
HDL-C	rs1168114	1:63156043	DOCK7	A/G	0.347628	-0.0155704	0.0019984	6.6e-15			0.0267	0.0317	0.3989
HDL-C	rs116843064	19:8429323	ANGPTL4	G/A	0.980673	-0.206057	0.00691847	6.4e-195
HDL-C	rs11687520	2:173926771	RAPGEF4	T/C	0.829268	-0.0169198	0.00254337	2.9e-11	rs3754749	0.9313	0.0345	0.0402	0.3906	T=A,C=G
HDL-C	rs11688682	2:121347612	LINC01101	G/C	0.729164	-0.0147911	0.00221353	2.4e-11
HDL-C	rs116978226	11:116990507	SIK3	C/A	0.9669	-0.0678207	0.00538445	2.2e-36	rs7114746	0.8723	0.028	0.0883	0.7514	C=T,A=G
HDL-C	rs117230571	13:41689067	KBTBD6	A/G	0.923044	0.0266942	0.00363149	2e-13	rs17532301	0.8312	0.0359	0.0547	0.5117	A=G,G=A
HDL-C	rs117435644	9:112575692	PALM2	G/C	0.76159	-0.0123936	0.00223809	3.1e-08	rs10980060	1	0.0418	0.0365	0.2524	G=G,C=A
HDL-C	rs117499775	17:44078618	MAPT	T/C	0.959835	0.0282696	0.00485716	5.9e-09
HDL-C	rs117687565	18:47147524	LIPG	C/T	0.98818	-0.0826934	0.00912077	1.2e-19
HDL-C	rs11789603	9:107647019	ABCA1	C/T	0.891956	-0.0685258	0.00307655	6.7e-110			-0.0417	0.0529	0.4299
HDL-C	rs118128493	12:122152255	TMEM120B	C/T	0.946295	0.0246258	0.00451884	5e-08
HDL-C	rs11878235	19:7976698	MAP2K7	G/A	0.406681	-0.0127368	0.00196074	8.3e-11
HDL-C	rs11878604	19:41333284	CTC-490E21.12	T/C	0.92873	-0.0221996	0.00372384	2.5e-09			-0.143	0.0939	0.1278		Excluded after clumping
HDL-C	rs11880219	19:46385997	IRF2BP1	T/A	0.818359	0.0207494	0.002473	4.8e-17	rs7259871	0.9136	0.0945	0.0504	0.06083	T=T,A=C
HDL-C	rs11883967	2:66673862	MEIS1	A/C	0.338493	-0.0125786	0.00201649	4.4e-10			0.0066	0.032	0.8355
HDL-C	rs11938781	4:17924734	LCORL	T/C	0.834629	0.0149535	0.00257553	6.4e-09			-0.0188	0.0422	0.6564
HDL-C	rs11948445	5:52664796	FST	A/G	0.589468	0.0111655	0.00197172	1.5e-08			-0.053	0.033	0.1085
HDL-C	rs11961755	6:121766286	GJA1	G/A	0.751952	0.0137125	0.00221168	5.6e-10			-0.0132	0.035	0.7059		Excluded after clumping
HDL-C	rs11967891	6:32500957	HLA-DRB5	A/T	0.816158	0.0293508	0.00258403	6.7e-30							Excluded after clumping
HDL-C	rs12045101	1:110267651	GSTM5	C/T	0.759138	0.014553	0.0022293	6.7e-11	rs11101992	0.9944	0.0504	0.0412	0.2215	C=A,T=C
HDL-C	rs12119128	1:201771326	NAV1	G/A	0.699195	0.0116627	0.00211195	3.3e-08	rs2678209	0.995	0.0143	0.034	0.6748	G=G,A=A
HDL-C	rs12146566	11:103871404	PDGFD	A/C	0.802646	0.0136347	0.00239481	1.2e-08			0.0329	0.04	0.4109
HDL-C	rs12150914	19:47563418	ZC3H4	T/C	0.404855	0.0150135	0.00195665	1.7e-14
HDL-C	rs12224170	11:49616839	OR4C13	G/A	0.868504	-0.0412385	0.00281508	1.4e-48	rs12420634	0.9811	0.0605	0.0498	0.2243	G=G,A=A	Excluded after clumping
HDL-C	rs1225053	3:131642852	CPNE4	T/C	0.735506	0.0149852	0.00216705	4.7e-12			-0.0107	0.0339	0.7514
HDL-C	rs1240820	6:16825137	ATXN1	G/A	0.706837	-0.0131815	0.00210066	3.5e-10			0.0246	0.0323	0.4457
HDL-C	rs12411732	10:113977211	GPAM	G/A	0.854428	0.0305533	0.00274148	7.6e-29	rs12414355	0.9505	-0.0039	0.0502	0.9386	G=A,A=G
HDL-C	rs12411959	10:34015681	PARD3	A/T	0.779096	0.015565	0.00230653	1.5e-11	rs7070395	0.9198	0.0168	0.0368	0.648	A=A,T=C
HDL-C	rs12422125	11:50619511	OR4C12	G/A	0.886668	-0.0448373	0.0030203	7.5e-50	rs7103246	0.8397	0.0851	0.0493	0.08459	G=T,A=C	Excluded after clumping
HDL-C	rs12485478	3:12351223	PPARG	A/G	0.973439	0.0524164	0.00594023	1.1e-18			0.1322	0.1015	0.1928
HDL-C	rs12510382	4:970112	DGKQ	A/G	0.539781	-0.0165672	0.00192332	7.1e-18	rs11724804	0.9134	0.0046	0.0316	0.8842	A=G,G=A
HDL-C	rs12516070	5:59391636	PDE4D	T/C	0.483786	-0.0124977	0.00193291	1e-10	rs4700359	0.949	-0.0008	0.0299	0.9796	T=T,C=C
HDL-C	rs1252425	12:67651972	CAND1	C/G	0.344146	-0.0124305	0.00201368	6.7e-10	rs710628	1	0.0304	0.0351	0.3871	C=A,G=C
HDL-C	rs12650112	4:99788480	EIF4E	C/T	0.646595	-0.0155669	0.00201253	1e-14	rs7669736	1	-0.0065	0.0327	0.8432	C=G,T=T
HDL-C	rs12686780	9:95382297	CENPP	C/T	0.825	0.0161543	0.00251058	1.2e-10	rs971984	0.9096	0.0279	0.0411	0.4966	C=T,T=C
HDL-C	rs12692596	2:161265910	RBMS1	C/T	0.627892	0.0111672	0.00196568	1.3e-08			-0.0608	0.0311	0.05042
HDL-C	rs12705595	7:109103912	FLJ00325	G/A	0.626631	-0.0110687	0.00198329	2.4e-08	rs12705594	1	-0.0483	0.0319	0.1306	G=A,A=C
HDL-C	rs12713007	2:48484467	FOXN2	C/T	0.499372	0.0107042	0.00190928	2.1e-08			0.0262	0.0305	0.3903
HDL-C	rs12740374	1:109817590	CELSR2	G/T	0.778994	-0.0288626	0.00229128	2.2e-36			0.0344	0.0353	0.3295
HDL-C	rs12803463	11:58376120	ZFP91	G/A	0.919021	-0.0237269	0.00349281	1.1e-11	rs12790710	0.9643	0.0375	0.068	0.5808	G=A,A=G
HDL-C	rs12814794	12:26440698	SSPN	G/A	0.246311	-0.0149334	0.00222011	1.7e-11			0.0407	0.0359	0.258
HDL-C	rs12921195	16:4677604	MGRN1	C/A	0.860497	0.0166503	0.0028188	3.5e-09							Excluded after clumping
HDL-C	rs12926854	16:85951258	IRF8	A/G	0.730087	-0.0123559	0.0021336	7e-09			-0.0301	0.0342	0.3784
HDL-C	rs12928099	16:15150505	PDXDC1	C/A	0.703876	-0.0213868	0.00206806	4.6e-25
HDL-C	rs12975319	19:3414088	NFIC	G/A	0.698154	0.01363	0.00209103	7.1e-11			-0.0033	0.0371	0.9297
HDL-C	rs12976395	19:45441907	APOC4	G/C	0.495953	-0.041418	0.00205167	1.3e-90	rs5157	0.9881	0.0261	0.0324	0.4212	G=T,C=C
HDL-C	rs12986742	2:58975143	FANCL	T/C	0.524097	0.0105189	0.00191333	3.8e-08			0.033	0.03	0.2712
HDL-C	rs12998038	2:42602387	COX7A2L	C/T	0.741297	-0.0132202	0.00218491	1.4e-09	rs11124877	0.8236	-0.0241	0.0372	0.5171	C=G,T=A
HDL-C	rs13041173	20:32542814	RALY	A/G	0.658499	0.0120958	0.00201716	2e-09			0.0049	0.0312	0.8757		Excluded after clumping
HDL-C	rs13042367	20:46219058	NCOA3	A/G	0.721412	-0.0139068	0.002129	6.5e-11	rs10485463	0.9748	-0.0507	0.0342	0.1384	A=C,G=G	Excluded after clumping
HDL-C	rs13066793	3:87037543	VGLL3	A/G	0.909883	-0.0220822	0.0033292	3.3e-11
HDL-C	rs13076933	3:12327431	PPARG	T/G	0.740599	0.0166659	0.00218276	2.3e-14
HDL-C	rs13097947	3:15846011	ANKRD28	T/C	0.350689	-0.0159709	0.00203045	3.7e-15	rs13075443	0.9474	-0.0101	0.0326	0.7567	T=G,C=A
HDL-C	rs13107325	4:103188709	SLC39A8	C/T	0.925055	0.0801624	0.00362468	2.2e-108			-0.0372	0.0551	0.5002
HDL-C	rs13111599	4:83917037	LIN54	A/G	0.262806	-0.0128995	0.00216686	2.6e-09	rs2125172	1	-0.0083	0.0347	0.811	A=A,G=T
HDL-C	rs13144151	4:146403165	SMAD1	A/G	0.149999	-0.0178651	0.0027037	3.9e-11
HDL-C	rs13147189	4:100270256	ADH1B	T/C	0.683123	0.0143403	0.00204808	2.5e-12	rs3133158	0.9908	0.0245	0.0328	0.4541	T=C,C=G
HDL-C	rs13195251	6:153644070	AL590867.1	T/C	0.291755	0.0124022	0.00221093	2e-08
HDL-C	rs13220570	6:26753800	ZNF322	T/C	0.867466	0.0217739	0.00288842	4.8e-14							Excluded after clumping
HDL-C	rs13235365	7:6456091	DAGLB	C/T	0.726389	-0.0257631	0.00214405	2.9e-33	rs12537894	0.8261	-0.0431	0.0359	0.2307	C=G,T=T
HDL-C	rs13263821	8:105982209	RP11-127H5.1	G/C	0.813088	0.0168344	0.0024835	1.2e-11			-0.0528	0.0468	0.2595
HDL-C	rs13269725	8:72459889	RP11-1102P16.1	A/G	0.921659	0.0259348	0.00353291	2.1e-13	rs10112467	0.9814	0.0126	0.0807	0.8761	A=G,G=A
HDL-C	rs13300004	9:107422611	OR13D1	A/G	0.986697	0.0487788	0.00856312	1.2e-08
HDL-C	rs133015	22:38572526	PLA2G6	C/G	0.559937	-0.0205714	0.00192876	1.5e-26			0.0223	0.0306	0.4658
HDL-C	rs13323506	3:12737231	RAF1	A/C	0.311266	-0.0131152	0.00205833	1.9e-10
HDL-C	rs13379043	14:74250126	ELMSAN1	T/C	0.719582	-0.0198078	0.0021674	6.3e-20			0.0069	0.0407	0.8648
HDL-C	rs13389219	2:165528876	COBLL1	C/T	0.607381	-0.0276526	0.00194626	8.2e-46			-0.0206	0.0301	0.4928
HDL-C	rs1349852	4:69533217	UGT2B15	A/C	0.524708	-0.011216	0.00192586	5.7e-09
HDL-C	rs138026745	16:57682700	GPR56	G/A	0.974478	-0.0336451	0.00615974	4.7e-08
HDL-C	rs138354839	5:180416174	BTNL3	C/A	0.9849	0.0600103	0.0084113	9.7e-13
HDL-C	rs1395221	4:24626903	DHX15	G/T	0.602353	0.0111605	0.0019538	1.1e-08			0.0145	0.0305	0.6349
HDL-C	rs139828053	3:195298892	APOD	T/C	0.969099	0.0316402	0.00558568	1.5e-08
HDL-C	rs140064750	8:19906156	LPL	T/C	0.975453	0.0439765	0.00634248	4.1e-12
HDL-C	rs140201358	11:823586	PNPLA2	C/G	0.986274	0.0578616	0.00817414	1.5e-12
HDL-C	rs140584594	1:110232983	GSTM2	A/G	0.270241	-0.0309892	0.00212926	5.5e-48
HDL-C	rs141062196	17:495327	VPS53	G/A	0.805564	0.0188322	0.00241117	5.7e-15	rs12938449	1	0.0019	0.0417	0.9632	G=C,A=A
HDL-C	rs1411432	9:16728532	BNC2	A/C	0.813585	0.0138488	0.00245594	1.7e-08	rs10962550	0.8329	-0.0078	0.0407	0.8491	A=G,C=C
HDL-C	rs1412234	9:28410683	LINGO2	T/C	0.672866	0.0120266	0.00203605	3.5e-09			-0.031	0.033	0.3468
HDL-C	rs141440048	1:182328198	GLUL	C/T	0.982335	-0.0438819	0.00756828	6.7e-09
HDL-C	rs141469619	11:116714293	SIK3	A/G	0.990121	0.203826	0.0101869	4.6e-89
HDL-C	rs142288236	8:19845612	LPL	C/T	0.985309	0.0775348	0.00795693	2e-22	rs11781692	0.9276	0.4691	0.188	0.0126	C=C,T=A
HDL-C	rs142493909	16:56679888	MT1A	T/C	0.98133	-0.0671377	0.00701551	1.1e-21
HDL-C	rs142965311	6:27989252	ZNF165	C/T	0.886342	0.0268229	0.00299725	3.6e-19	rs13199649	1	-0.0365	0.0652	0.5756	C=C,T=T	Excluded after clumping
HDL-C	rs1431659	8:73439070	KCNB2	A/G	0.271535	-0.0127629	0.00214127	2.5e-09			0.0368	0.0339	0.2766
HDL-C	rs143474489	11:50628094	OR4C12	T/A	0.977616	-0.0483333	0.00651518	1.2e-13
HDL-C	rs144033177	20:571467	TCF15	A/C	0.984179	0.0558275	0.00783985	1.1e-12
HDL-C	rs144311893	19:45423944	APOC1	C/T	0.977914	-0.0810821	0.00669228	8.7e-34
HDL-C	rs144567740	7:139099813	C7orf55-LUC7L2	T/G	0.805002	-0.0139604	0.00250373	2.5e-08
HDL-C	rs1446585	2:136407479	R3HDM1	A/G	0.755704	-0.0167703	0.00217165	1.1e-14			-0.0518	0.0382	0.1746
HDL-C	rs145276599	11:48444711	OR4C5	T/C	0.889817	-0.0485939	0.00304242	2e-57	rs11039760	0.8353	0.0444	0.0521	0.3934	T=C,C=T	Excluded after clumping
HDL-C	rs1468642	19:52341757	FPR3	T/A	0.654875	0.0172509	0.00200469	7.6e-18			-0.0415	0.0313	0.1852
HDL-C	rs147525635	15:43468698	EPB42	G/A	0.440725	0.0133628	0.00192262	3.6e-12	rs11070392	0.996	-0.0323	0.0345	0.3493	G=C,A=G
HDL-C	rs150237291	18:46781014	DYM	T/C	0.978201	-0.045222	0.00656372	5.6e-12
HDL-C	rs150300171	7:74102895	GTF2I	A/C	0.953797	0.0294484	0.00454497	9.2e-11	rs17145611	0.9536	0.0411	0.0943	0.6631	A=G,C=A
HDL-C	rs15052	19:41813375	HNRNPUL1	T/C	0.824152	-0.016053	0.00250994	1.6e-10			-0.0241	0.0532	0.6514
HDL-C	rs150844304	15:43726625	TP53BP1	A/C	0.974093	0.0904093	0.00599273	2e-51
HDL-C	rs1517500	2:226306993	NYAP2	C/T	0.17255	-0.0140382	0.00252114	2.6e-08			0.0308	0.0416	0.4587		Excluded after clumping
HDL-C	rs1534696	7:26397239	SNX10	C/A	0.459007	-0.0166792	0.00191151	2.6e-18			0.0139	0.0348	0.6899
HDL-C	rs1567353	9:1033773	DMRT2	C/G	0.692485	0.0113421	0.00207382	4.5e-08	rs7856320	0.9912	-0.0537	0.0326	0.09907	C=C,G=T
HDL-C	rs1601934	15:58671721	LIPC	G/A	0.312503	0.101129	0.00207055	0							Excluded after clumping
HDL-C	rs1611719	6:29829636	HLA-G	G/A	0.79027	0.0174799	0.0024141	4.5e-13							Excluded after clumping
HDL-C	rs1663626	1:212422567	PPP2R5A	C/A	0.600726	-0.0129921	0.00195349	2.9e-11	rs4951588	0.8529	0.0095	0.0312	0.7619	C=C,A=T
HDL-C	rs16885512	5:55766621	CTC-236F12.4	C/G	0.920412	0.0199999	0.0035519	1.8e-08			0.0165	0.0602	0.7834
HDL-C	rs16928809	11:2936952	SLC22A18	G/A	0.90691	0.0263539	0.00330027	1.4e-15			0.0122	0.0536	0.82
HDL-C	rs16969990	17:46230891	SKAP1	C/T	0.929705	-0.0248864	0.00373266	2.6e-11			0.0293	0.0593	0.6213		Excluded after clumping
HDL-C	rs16975758	17:68419330	KCNJ2	G/A	0.623171	-0.0115692	0.00197895	5e-09			-0.0104	0.031	0.7383
HDL-C	rs17041868	2:111894720	BCL2L11	T/C	0.935985	0.0245869	0.00388138	2.4e-10			-0.0873	0.0639	0.1717
HDL-C	rs17124112	14:88605509	KCNK10	C/A	0.920067	0.0207538	0.00352975	4.1e-09			-0.0104	0.06	0.863
HDL-C	rs17138358	7:17920253	SNX13	G/C	0.601608	0.0271383	0.00194833	4.2e-44			-0.0282	0.0302	0.3511
HDL-C	rs17185038	1:28219658	RPA2	C/G	0.933346	-0.0211879	0.0038104	2.7e-08	rs17185052	0.9831	0.205	0.1255	0.1025	C=G,G=A
HDL-C	rs17309930	11:27748493	BDNF	C/A	0.794867	0.021922	0.00235558	1.3e-20			-0.0146	0.0386	0.7055
HDL-C	rs17326656	2:48962291	STON1-GTF2A1L	G/T	0.761335	0.0225271	0.00223906	8.2e-24			-0.0416	0.0367	0.2562
HDL-C	rs174566	11:61592362	FADS2	A/G	0.649938	0.0562453	0.00199574	9.5e-175	rs102275	0.9702	1.6824	0.0253	0	A=T,G=C	Excluded due to high LD with rs174547 and potential pleiotropy
HDL-C	rs17566828	11:111644401	PPP2R1B	G/A	0.959171	-0.0300435	0.00481323	4.3e-10
HDL-C	rs1760940	14:20938251	PNP	A/C	0.752978	-0.012146	0.00221594	4.2e-08			-0.0006	0.0432	0.9896
HDL-C	rs1771582	1:161614490	FCGR2B	T/G	0.442603	-0.0128979	0.00197851	7.1e-11
HDL-C	rs17740942	8:116891360	TRPS1	T/A	0.884739	-0.0200846	0.00305284	4.7e-11			-0.1318	0.063	0.03649
HDL-C	rs1800588	15:58723675	LIPC	C/T	0.78369	-0.117819	0.00231182	0			-0.008	0.0375	0.8304
HDL-C	rs1800961	20:43042364	HNF4A	C/T	0.968998	0.139041	0.00550864	1.4e-140			-0.0282	0.0933	0.7628
HDL-C	rs1818917	15:23941678	NDN	C/T	0.487558	-0.0114094	0.00191028	2.3e-09	rs2215753	0.9802	0.0154	0.03	0.6075	C=T,T=C
HDL-C	rs183078	13:49513352	FNDC3A	A/G	0.597444	-0.0123941	0.00194734	2e-10			0.0088	0.0304	0.7729
HDL-C	rs183906992	7:95011948	PON1	T/C	0.957251	-0.029467	0.00474795	5.4e-10	rs705380	0.8104	-0.0063	0.0933	0.9463	T=C,C=G
HDL-C	rs185073199	1:145536716	ITGA10	T/A	0.989733	-0.0637345	0.010073	2.5e-10
HDL-C	rs1862205	5:108656635	PJA2	G/A	0.595274	-0.0112811	0.00194403	6.5e-09			-0.0232	0.0305	0.447
HDL-C	rs1884589	20:21885619	PAX1	A/C	0.434151	0.0129945	0.00192628	1.5e-11			0.0458	0.0301	0.1286
HDL-C	rs1894544	22:48881562	FAM19A5	G/C	0.545377	0.0112374	0.00192394	5.2e-09	rs9615905	0.98	0.0043	0.0313	0.8904	G=C,C=T
HDL-C	rs193084249	1:26987646	ARID1A	A/G	0.976514	0.0828018	0.0064127	3.8e-38
HDL-C	rs1955512	14:33175822	AKAP6	G/A	0.4242	-0.0110036	0.00197025	2.3e-08			-0.0324	0.0322	0.3134
HDL-C	rs1970811	10:126696496	CTBP2	T/C	0.542259	0.0115949	0.00191781	1.5e-09			-0.0668	0.032	0.03665
HDL-C	rs200540247	15:83465789	FSD2	A/C	0.288922	-0.0133506	0.00212465	3.3e-10
HDL-C	rs2011614	17:28781792	CPD	G/A	0.648958	0.0144905	0.0019993	4.2e-13			0.0222	0.0325	0.4945
HDL-C	rs201441	7:101737327	CUX1	T/G	0.419318	0.0110517	0.00193441	1.1e-08			-0.0382	0.0305	0.2103
HDL-C	rs2066714	9:107586753	ABCA1	T/C	0.87138	-0.0465057	0.00284401	4.2e-60	rs3780543	0.8829	0.0102	0.0444	0.8181	T=A,C=G
HDL-C	rs2068888	10:94839642	CYP26A1	G/A	0.549555	-0.0191975	0.00191542	1.2e-23			0.0635	0.0308	0.03926
HDL-C	rs2071379	17:26695832	TMEM199	A/G	0.404861	0.0134628	0.00194299	4.2e-12			0.0338	0.0308	0.2726
HDL-C	rs2098918	4:37151533	KIAA1239	C/T	0.544869	-0.0118408	0.00191617	6.4e-10	rs13143962	0.9642	0.0598	0.0307	0.05165	C=A,T=G
HDL-C	rs2100692	3:48193753	CDC25A	G/A	0.904028	-0.0189922	0.00326641	6.1e-09							Excluded after clumping
HDL-C	rs2155220	11:76266172	C11orf30	C/T	0.562048	0.0105782	0.00191335	3.2e-08			-0.0276	0.0303	0.3629
HDL-C	rs2159607	3:52501451	NISCH	G/T	0.189129	0.0238894	0.00243238	9.1e-23			-0.0578	0.0396	0.1451
HDL-C	rs2175766	4:76572191	G3BP2	A/C	0.460262	-0.0107801	0.00191476	1.8e-08			-0.0148	0.0298	0.6202
HDL-C	rs2204886	12:107128090	RP11-144F15.1	T/A	0.479697	0.0127576	0.00190712	2.2e-11			-0.0287	0.0309	0.3527
HDL-C	rs2218793	11:10380828	AMPD3	C/A	0.71772	0.0150235	0.00211111	1.1e-12			-0.0014	0.0332	0.9655
HDL-C	rs2237035	4:55526251	KIT	G/T	0.614115	-0.0138982	0.00195845	1.3e-12			-0.0328	0.0348	0.3458
HDL-C	rs2245477	15:61948435	VPS13C	C/A	0.631952	0.0114227	0.00198073	8.1e-09			-0.003	0.0313	0.924
HDL-C	rs2247355	8:103876780	AZIN1	C/T	0.817319	-0.0205787	0.00245896	5.8e-17			0.028	0.0387	0.4695
HDL-C	rs2256609	22:21925017	UBE2L3	A/G	0.810763	0.0328809	0.00244088	2.3e-41	rs2266959	0.9934	0.05	0.037	0.1768	A=G,G=T
HDL-C	rs2263329	6:34595543	C6orf106	T/C	0.641185	0.0272844	0.00198833	7.5e-43	rs2744961	0.9827	0.0617	0.0319	0.05335	T=C,C=T
HDL-C	rs2268840	3:185931174	DGKG	T/C	0.771541	-0.0171774	0.00226794	3.6e-14
HDL-C	rs2281718	1:230297778	GALNT2	A/T	0.387428	-0.0596767	0.00195428	8.6e-205	rs10779835	1	0.0187	0.0302	0.5359	A=T,T=C
HDL-C	rs2289863	19:4028783	PIAS4	C/T	0.24926	0.0179113	0.00221437	6e-16			0.0076	0.0407	0.8523
HDL-C	rs2297402	9:107579880	ABCA1	C/T	0.976241	0.0684609	0.00650683	6.9e-26
HDL-C	rs2298214	1:935222	HES4	C/A	0.422628	0.0124547	0.00194118	1.4e-10
HDL-C	rs2298624	18:47429022	MYO5B	C/T	0.867469	-0.0300608	0.00280947	1e-26			0.046	0.0433	0.2885
HDL-C	rs2298632	1:23710475	TCEA3	C/T	0.501926	-0.0142985	0.00193761	1.6e-13			-0.0331	0.0298	0.2663
HDL-C	rs2302367	12:6861043	MLF2	T/C	0.509376	0.0106511	0.00191637	2.7e-08			0.0247	0.0307	0.4208
HDL-C	rs2307111	5:75003678	POC5	T/C	0.605079	-0.0190204	0.00195232	2e-22			0.0546	0.0299	0.06765
HDL-C	rs2314338	17:38344485	RAPGEFL1	T/C	0.730802	0.0156879	0.00214987	2.9e-13
HDL-C	rs2339234	5:170612546	RANBP17	G/A	0.316996	0.0119298	0.00205741	6.7e-09			-0.0099	0.0334	0.767
HDL-C	rs235314	21:46271452	PTTG1IP	C/T	0.467788	0.0177558	0.00192017	2.3e-20			0.0084	0.0304	0.7836
HDL-C	rs2362541	2:30478453	LBH	T/G	0.492483	0.0108519	0.00190343	1.2e-08			0.0066	0.0301	0.8275
HDL-C	rs2364723	2:178126546	NFE2L2	G/C	0.680846	-0.0121743	0.0020466	2.7e-09			0.0493	0.0323	0.1271
HDL-C	rs2414178	15:53001538	FAM214A	T/C	0.774557	-0.0129245	0.00231843	2.5e-08			0.0701	0.0383	0.06756
HDL-C	rs2417125	9:131562232	TBC1D13	A/G	0.715983	0.0132127	0.0021168	4.3e-10	rs7854319	0.9856	-0.0573	0.0357	0.1085	A=G,G=A
HDL-C	rs2435307	18:21127910	NPC1	C/T	0.513657	-0.0161055	0.00190944	3.3e-17			0.0054	0.03	0.8569
HDL-C	rs2456722	10:121659811	SEC23IP	A/G	0.400778	-0.0112798	0.00199071	1.5e-08	rs2456723	0.8915	-0.0001	0.0319	0.9966	A=G,G=A
HDL-C	rs248653	5:130656028	CDC42SE2	T/A	0.963341	0.0319312	0.00508625	3.4e-10
HDL-C	rs2498786	14:105262368	AKT1	C/G	0.384022	0.0253952	0.00196848	4.4e-38	rs4983559	0.8284	-0.0264	0.0345	0.4445	C=G,G=A
HDL-C	rs2520096	9:136919416	BRD3	A/G	0.729808	-0.0147445	0.00215138	7.2e-12	rs465724	0.9535	0.0556	0.0333	0.09532	A=C,G=T
HDL-C	rs2523978	6:30083708	TRIM31	C/T	0.869967	0.0286531	0.00282768	3.9e-24	rs1573296	0.9861	-0.1238	0.0616	0.04462	C=A,T=G	Excluded after clumping
HDL-C	rs2534596	7:38277792	STARD3NL	A/G	0.619844	-0.0113602	0.00197506	8.8e-09	rs2159502	0.9956	0.0131	0.0367	0.7216	A=T,G=C
HDL-C	rs254024	5:103944020	NUDT12	G/T	0.561524	0.0104752	0.00192085	4.9e-08	rs254025	1	0.0348	0.0299	0.2449	G=C,T=G
HDL-C	rs254559	5:134444982	C5orf66	C/A	0.595173	0.0114965	0.00194458	3.4e-09	rs254560	0.9918	0.088	0.0307	0.00418	C=G,A=A
HDL-C	rs2551980	2:208518317	METTL21A	A/G	0.183209	0.0150704	0.00246397	9.6e-10	rs2551971	1	-0.0473	0.1392	0.7341	A=A,G=G	Excluded after clumping
HDL-C	rs2585398	17:8054860	PER1	C/A	0.450505	0.0129471	0.00192695	1.8e-11	rs7503353	0.8068	0.0231	0.0316	0.4645	C=G,A=T
HDL-C	rs2642438	1:220970028		A/G	0.297302	-0.027676	0.00207874	1.9e-40			0.0427	0.0348	0.2197
HDL-C	rs2645979	12:84017043	TMTC2	G/A	0.642633	-0.0114379	0.00198628	8.5e-09			0.0543	0.0312	0.08173
HDL-C	rs2663924	15:81392903	C15orf26	T/G	0.245477	-0.0123517	0.00222705	2.9e-08	rs1509558	1	-0.0343	0.0343	0.3166	T=C,G=T
HDL-C	rs267738	1:150940625	CERS2	T/G	0.780647	-0.0214169	0.00229782	1.2e-20			-0.0789	0.0377	0.03671
HDL-C	rs2705616	4:87862396	AFF1	C/G	0.469012	0.0129676	0.00191265	1.2e-11	rs1584346	0.9486	0.0088	0.0293	0.7642	C=G,G=A	Excluded after clumping
HDL-C	rs2723065	2:65279414	CEP68	A/G	0.623227	-0.0149555	0.00196259	2.5e-14			0.0131	0.0302	0.6657
HDL-C	rs2740488	9:107661742	ABCA1	A/C	0.734673	0.0687851	0.00216202	4e-222	rs1883025	0.9629	-0.0287	0.0355	0.4185	A=C,C=T
HDL-C	rs2750411	6:139226630	REPS1	T/G	0.5081	0.0108389	0.00190931	1.4e-08	rs2698738	0.996	-0.023	0.0297	0.4398	T=C,G=T
HDL-C	rs2781668	6:131897278	ARG1	C/T	0.834113	0.016676	0.00256237	7.6e-11			-0.0283	0.0422	0.5021
HDL-C	rs2792751	10:113940329	GPAM	T/C	0.274966	0.0361015	0.00213386	3.3e-64			-0.0535	0.0322	0.09622
HDL-C	rs2804894	10:33647091	NRP1	G/A	0.265169	-0.0173213	0.00218437	2.2e-15			0.0087	0.0347	0.8018
HDL-C	rs28362901	15:74712937	SEMA7A	C/A	0.911669	0.0239698	0.00336333	1e-12
HDL-C	rs28455602	4:120034116	MYOZ2	A/G	0.814684	-0.0138196	0.00246224	2e-08	rs10029388	0.9942	-0.0116	0.0383	0.7622	A=G,G=A
HDL-C	rs28510484	15:31637569	KLF13	G/C	0.82954	0.0154202	0.00253961	1.3e-09
HDL-C	rs2862954	10:101912064	ERLIN1	T/C	0.503711	-0.0147529	0.00190521	9.7e-15			-0.0818	0.0295	0.005508
HDL-C	rs28712486	9:86481873	KIF27	C/A	0.769172	-0.0148907	0.00226903	5.3e-11	rs12682981	0.8948	-0.0064	0.0356	0.8569	C=A,A=G
HDL-C	rs28876383	11:48414172	OR4C5	C/G	0.977417	0.0523829	0.00722218	4.1e-13
HDL-C	rs2910949	5:39522481	DAB2	T/G	0.645112	-0.0134098	0.00199913	2e-11			-0.0087	0.0319	0.7843
HDL-C	rs2925979	16:81534790	CMIP	T/C	0.300003	-0.0372895	0.00205681	1.9e-73			0.0224	0.0343	0.5147
HDL-C	rs2943645	2:227099180	IRS1	C/T	0.353333	0.0434402	0.00198853	8.6e-106			-0.0061	0.0305	0.8419
HDL-C	rs2963468	5:158003020	EBF1	A/G	0.764701	0.0196752	0.00226281	3.5e-18	rs2914228	0.9836	0.0262	0.0368	0.4761	A=C,G=T
HDL-C	rs2964007	5:153213649	GRIA1	A/G	0.338603	-0.0138582	0.00202108	7e-12			-0.06	0.0321	0.06206
HDL-C	rs2965169	19:45251156	BCL3	A/C	0.611261	-0.0121294	0.0019547	5.5e-10
HDL-C	rs308	8:19817476	LPL	T/G	0.979362	-0.126438	0.00669381	1.4e-79
HDL-C	rs3129797	6:28992159	ZNF311	C/G	0.882471	0.0273248	0.00295376	2.2e-20			-0.0316	0.0655	0.6301		Excluded after clumping
HDL-C	rs3129962	6:32379383	BTNL2	G/A	0.870649	0.0243898	0.00283799	8.4e-18			-0.0832	0.0587	0.1565		Excluded after clumping
HDL-C	rs3184504	12:111884608	SH2B3	T/C	0.482676	-0.0265573	0.00190472	3.5e-44			0.0365	0.03	0.2236
HDL-C	rs32578	5:149211868	PPARGC1B	G/A	0.690984	-0.0133241	0.00206536	1.1e-10	rs32579	0.9268	-0.0133	0.0326	0.6834	G=C,A=T
HDL-C	rs330042	8:9105172	RP11-10A14.4	G/A	0.734194	-0.0145553	0.00215177	1.3e-11			-0.0565	0.0349	0.1057
HDL-C	rs34138141	17:40781561	TUBG1	G/T	0.719342	0.0175419	0.00212486	1.5e-16	rs10454087	0.9446	0.0738	0.0336	0.02811	G=C,T=T
HDL-C	rs343	8:19810787	LPL	C/A	0.916929	-0.133707	0.00346454	0			-0.0416	0.0543	0.4439
HDL-C	rs34555420	6:26090270	HFE	G/T	0.901997	0.0221737	0.00320501	4.6e-12							Excluded after clumping
HDL-C	rs34559316	19:38863464	PSMD8	C/A	0.809976	0.0137492	0.00243406	1.6e-08
HDL-C	rs34675318	15:64167098	DAPK2	G/A	0.711191	0.0165257	0.00210166	3.7e-15	rs12592616	0.9952	0.006	0.0339	0.8587	G=C,A=G
HDL-C	rs34695471	11:67076064	SSH3	G/A	0.934125	-0.0258355	0.00391974	4.4e-11							Excluded after clumping
HDL-C	rs34717889	3:150146399	TSC22D2	T/A	0.802871	-0.0144811	0.00245215	3.5e-09	rs13076419	0.8839	-0.015	0.0382	0.695	T=A,A=G
HDL-C	rs34720381	1:171455322	PRRC2C	C/T	0.908534	0.0193223	0.00330627	5.1e-09							Excluded after clumping
HDL-C	rs34830321	16:58616997	CNOT1	C/T	0.985981	0.0480174	0.0082396	5.6e-09
HDL-C	rs34940374	7:150331377	GIMAP6	G/A	0.817026	0.0170097	0.00247054	5.8e-12	rs12154436	0.986	0.0864	0.0386	0.02506	G=G,A=A
HDL-C	rs35137994	19:8429066	ANGPTL4	C/T	0.943615	-0.0463913	0.00413623	3.4e-29
HDL-C	rs35493868	7:73039406	MLXIPL	C/G	0.79798	-0.0372747	0.002378	2.3e-55	rs1051921	0.9182	-0.0124	0.039	0.7511	C=G,G=A
HDL-C	rs35580606	7:36292925	EEPD1	A/G	0.483091	0.0108931	0.0019103	1.2e-08	rs7780655	1	-0.0179	0.031	0.5638	A=G,G=A
HDL-C	rs35706812	2:128593977	POLR2D	A/G	0.570299	0.0131394	0.00192235	8.2e-12	rs17600636	0.9599	-0.0764	0.1176	0.5158	A=T,G=C
HDL-C	rs35777071	4:69361445	TMPRSS11E	T/C	0.345738	-0.0158975	0.00201937	3.5e-15
HDL-C	rs35828909	14:52574576	NID2	A/C	0.447405	0.0110498	0.0019502	1.5e-08
HDL-C	rs36092527	19:56181408	U2AF2	T/C	0.884991	0.0168993	0.00298437	1.5e-08	rs3786646	0.8908	0.0364	0.0529	0.4905	T=G,C=A
HDL-C	rs367070	19:54800500	LILRA3	A/G	0.77443	-0.0417967	0.00228736	1.4e-74	rs416867	0.9799	0.0636	0.0426	0.1355	A=G,G=A
HDL-C	rs367677	14:69273090	ZFP36L1	A/G	0.76	-0.0167198	0.00224808	1e-13	rs8011558	0.9777	0.0301	0.0357	0.3997	A=C,G=T
HDL-C	rs3732356	3:119529113	NR1I2	G/T	0.0662188	0.0299853	0.00386562	8.7e-15
HDL-C	rs3733890	5:78421959	DMGDH	G/A	0.707326	0.0138142	0.00209294	4.1e-11			-0.018	0.0321	0.5745
HDL-C	rs3736802	20:33604042	TRPC4AP	T/C	0.48418	-0.0168562	0.00191009	1.1e-18			-0.046	0.031	0.1381
HDL-C	rs374039502	13:108960385	TNFSF13B	T/A	0.97895	0.047464	0.00706251	1.8e-11
HDL-C	rs3746915	21:43718792	ABCG1	A/G	0.419058	-0.0108977	0.00194119	2e-08	rs3746917	1	0.04	0.0314	0.2027	A=G,G=C
HDL-C	rs3747973	1:205677148	NUCKS1	A/G	0.407456	-0.0141432	0.00193824	2.9e-13
HDL-C	rs3749748	5:127350549	SLC12A2	C/T	0.752736	-0.0165751	0.00221806	7.9e-14			-0.0462	0.0352	0.189
HDL-C	rs3763236	6:42902508	CNPY3	T/C	0.490928	-0.0147886	0.00190452	8.2e-15			-0.108	0.0299	0.0002978
HDL-C	rs3768321	1:40035928	PABPC4	G/T	0.803309	0.0452523	0.00239506	1.3e-79
HDL-C	rs3775228	4:87985166	AFF1	C/T	0.600579	0.0199355	0.00195389	1.9e-24			0.0051	0.0319	0.8728
HDL-C	rs3794752	17:53382829	HLF	T/C	0.719362	-0.0128343	0.00213899	2e-09			-0.0271	0.0336	0.4204
HDL-C	rs3803501	15:63352092	TPM1	G/A	0.431057	-0.0177746	0.00192606	2.7e-20			-0.0024	0.0306	0.9387
HDL-C	rs3814883	16:29994922	TAOK2	C/T	0.517527	0.0152578	0.0018917	7.3e-16			-0.0554	0.031	0.07363
HDL-C	rs38166	7:15889360	MEOX2	T/C	0.248987	-0.0125618	0.00221469	1.4e-08			-0.0336	0.037	0.364
HDL-C	rs3825669	14:89804276	FOXN3	A/G	0.195052	-0.0141866	0.00242127	4.7e-09			0.0271	0.038	0.4756
HDL-C	rs3859588	20:46476143	SULF2	T/A	0.782253	0.0133561	0.00233357	1e-08
HDL-C	rs3903399	1:205041542	CNTN2	T/C	0.788585	0.0129246	0.00232968	2.9e-08			0.0477	0.039	0.2213
HDL-C	rs3936511	5:55860781	AC022431.2	A/G	0.807982	0.0303959	0.0024205	3.6e-36			0.0531	0.0412	0.1968
HDL-C	rs407133	21:46571889	ADARB1	G/C	0.441207	0.0105516	0.00193263	4.8e-08			0.0271	0.1194	0.8201
HDL-C	rs4078216	12:125434716	DHX37	G/A	0.759913	-0.0139898	0.00223036	3.6e-10			0.0267	0.0396	0.5008
HDL-C	rs41292412	18:56118358	ALPK2	C/T	0.987884	0.0662649	0.00888024	8.5e-14							Excluded after clumping
HDL-C	rs42125	7:72823777	FZD9	A/G	0.976791	0.0398455	0.00700562	1.3e-08
HDL-C	rs4233367	1:161163037	ADAMTS4	T/C	0.392031	-0.0106351	0.00194693	4.7e-08			0.0246	0.0302	0.4146
HDL-C	rs4239651	20:46340596	SULF2	T/C	0.205527	-0.0259714	0.00236053	3.7e-28			-0.0074	0.0461	0.8723
HDL-C	rs4273010	15:44947434	SPG11	T/C	0.974627	0.0695504	0.00616073	1.5e-29							Excluded after clumping
HDL-C	rs429358	19:45411941	APOE	T/C	0.845675	0.0754686	0.00263899	7.2e-180
HDL-C	rs4356188	11:109963745	ZC3H12C	C/G	0.299146	0.0157423	0.0020804	3.8e-14	rs2187390	0.9953	-0.0428	0.0319	0.1797	C=G,G=T
HDL-C	rs4410790	7:17284577	AHR	T/C	0.369141	0.0110975	0.00197632	2e-08			0.0016	0.032	0.9605
HDL-C	rs445841	5:122331222	SNX24	G/T	0.629109	0.0108013	0.00197422	4.5e-08			0.0588	0.032	0.06589
HDL-C	rs454968	5:112188456	CTC-554D6.1	T/C	0.35519	-0.0109508	0.0019949	4e-08	rs429427	0.8875	0.0073	0.0327	0.8234	T=A,C=G
HDL-C	rs4550673	2:112941372	FBLN7	A/G	0.916888	0.0193007	0.00344204	2.1e-08			-0.0792	0.1953	0.6853
HDL-C	rs4599108	2:85543222	TGOLN2	C/T	0.512342	-0.0136684	0.00192454	1.2e-12	rs7608881	0.8359	-0.0788	0.0296	0.007748	C=G,T=C
HDL-C	rs4650994	1:178515312	TEX35	G/A	0.46816	0.0180675	0.00190081	2e-21			-0.0561	0.0297	0.05858
HDL-C	rs4654395	1:29567412	PTPRU	C/T	0.475033	0.0121325	0.00191085	2.2e-10	rs4654390	0.8633	0.053	0.0293	0.07081	C=T,T=A
HDL-C	rs4686739	3:185878419	DGKG	A/G	0.366407	-0.0167646	0.00198325	2.8e-17			-0.0183	0.0313	0.5587
HDL-C	rs4691379	4:157706904	PDGFC	C/T	0.681061	-0.0118813	0.00204348	6.1e-09			-0.0142	0.0317	0.6536
HDL-C	rs4731701	7:130430930	KLF14	C/T	0.506998	-0.029758	0.00191033	1e-54	rs13241165	1	0.0211	0.0301	0.4838	C=A,T=T
HDL-C	rs4755720	11:43628749	HSD17B12	C/T	0.39257	-0.0110921	0.00195556	1.4e-08			-0.0632	0.0309	0.04075
HDL-C	rs4760	19:44153100	PLAUR	A/G	0.844628	0.0191065	0.00262915	3.7e-13			-0.0423	0.0816	0.604
HDL-C	rs4788446	16:71856727	AP1G1	T/C	0.252876	-0.0154918	0.00217074	9.6e-13	rs6499542	1	0.0117	0.0353	0.7404	T=A,C=T	Excluded after clumping
HDL-C	rs4800356	18:19658460	RP11-595B24.2	C/T	0.710668	0.0155879	0.00220637	1.6e-12
HDL-C	rs4855582	3:108867705	MORC1	C/T	0.570378	-0.0110991	0.00192389	8e-09			-0.0227	0.0312	0.4666
HDL-C	rs4871603	8:126480367	TRIB1	C/T	0.346527	-0.0360442	0.00199248	3.8e-73			0.0985	0.0313	0.001619
HDL-C	rs4871624	8:126629328	TRIB1	T/G	0.713272	0.0204064	0.00211052	4.1e-22			-0.0657	0.0326	0.04389
HDL-C	rs4875043	8:144496772	MAFA	A/C	0.783179	0.0149835	0.00232872	1.2e-10			-0.122	0.1683	0.4684
HDL-C	rs4924471	15:40744046	BAHD1	G/T	0.915161	-0.0192659	0.0034489	2.3e-08							Excluded after clumping
HDL-C	rs4930352	11:66066993	TMEM151A	G/T	0.505873	-0.0161324	0.00193871	8.7e-17			0.004	0.0297	0.8923
HDL-C	rs4947121	6:111834954	REV3L	T/C	0.226407	0.0141734	0.00227627	4.8e-10			-0.0068	0.0358	0.8502
HDL-C	rs4969141	17:76391653	PGS1	C/T	0.510326	-0.0296327	0.00191173	3.4e-54	rs4969183	0.996	-0.0629	0.0297	0.03421	C=A,T=G
HDL-C	rs4976033	5:67714246	PIK3R1	A/G	0.598176	0.012025	0.00196948	1e-09			-0.0297	0.038	0.4338
HDL-C	rs4979372	9:117140082	AKNA	T/C	0.511221	-0.0140592	0.00191627	2.2e-13			-0.048	0.03	0.1094		Excluded after clumping
HDL-C	rs4997370	1:183100563	LAMC1	G/T	0.413276	-0.0110182	0.00196961	2.2e-08	rs2333620	0.872	0.0031	0.0332	0.9256	G=T,T=C
HDL-C	rs502627	6:154450989	OPRM1	A/G	0.896658	-0.0180224	0.00326824	3.5e-08
HDL-C	rs514924	11:118346863	KMT2A	A/G	0.100433	0.017815	0.00317706	2.1e-08	rs524936	1	0.0216	0.048	0.6537	A=A,G=G
HDL-C	rs532436	9:136149830	SURF6	G/A	0.815394	-0.0232183	0.0024539	3e-21	rs635634	0.9934	0.1044	0.1461	0.475	G=C,A=T
HDL-C	rs545858676	16:57009137	CETP	A/C	0.962788	0.0975026	0.00603817	1.2e-58
HDL-C	rs546436456	4:27979911	RP11-180C1.1	T/G	0.966752	0.0321243	0.00583356	3.7e-08
HDL-C	rs549058	13:51201045	DLEU1	G/T	0.879681	-0.0171598	0.00293727	5.2e-09			0.0335	0.0442	0.4483
HDL-C	rs550916783	11:67210880	CORO1B	G/T	0.988705	0.0528525	0.00966369	4.5e-08
HDL-C	rs55652051	22:29905277	THOC5	A/G	0.77056	0.015059	0.00228689	4.6e-11	rs2188120	0.9887	-0.0032	0.0353	0.9273	A=C,G=A
HDL-C	rs55781197	16:67940350	PSKH1	A/G	0.884965	-0.0588019	0.00295169	2.7e-88	rs16942887	1	-0.0123	0.0454	0.7861	A=G,G=A
HDL-C	rs557933	1:234853268	IRF2BP2	A/C	0.479656	-0.0153071	0.00190803	1e-15			0.0504	0.1105	0.6483
HDL-C	rs55801554	5:158622532	RNF145	C/A	0.752647	-0.0138395	0.00221341	4e-10	rs6888950	0.9845	0.0123	0.0359	0.7319	C=T,A=G	Excluded after clumping
HDL-C	rs55935382	7:50289669	IKZF1	C/A	0.674976	-0.0176192	0.00203845	5.5e-18	rs4917014	0.953	-0.0258	0.0314	0.4118	C=T,A=G
HDL-C	rs559355	11:75451281	MOGAT2	A/T	0.842703	0.0349543	0.00261283	8.1e-41	rs644361	1	0.1768	0.0396	8.213e-06	A=A,T=G
HDL-C	rs56017932	18:104473	RP11-683L23.1	G/C	0.799522	-0.0154887	0.00268525	8e-09
HDL-C	rs56105022	1:224544746	CNIH4	G/A	0.96422	0.0338754	0.00539809	3.5e-10	rs12129540	1	0.2261	0.1097	0.03931	G=C,A=T
HDL-C	rs56131490	2:135263081	TMEM163	G/A	0.850526	-0.0149621	0.00266412	2e-08	rs4954150	0.9926	-0.0291	0.0386	0.4501	G=C,A=T
HDL-C	rs56271783	11:64004723	VEGFB	G/C	0.954734	0.0564659	0.00462646	2.9e-34
HDL-C	rs567056	11:30435051	MPPED2	G/T	0.616495	0.0113638	0.00196241	7e-09			0.0006	0.0323	0.9843
HDL-C	rs57074291	2:227229344	IRS1	C/G	0.739309	-0.0131032	0.00216546	1.4e-09	rs12475332	1	0.0945	0.034	0.005424	C=T,G=G
HDL-C	rs571848809	6:161005388	LPA	G/A	0.894515	0.0568765	0.00310609	6.7e-75
HDL-C	rs57348955	16:31185882	FUS	G/A	0.609801	-0.0113912	0.00196547	6.8e-09							Excluded after clumping
HDL-C	rs577525	10:99769388	CRTAC1	T/C	0.438094	0.0140698	0.00192336	2.6e-13			-0.0397	0.03	0.1861
HDL-C	rs58298943	12:57391292	HBCBP	C/T	0.915682	-0.0201854	0.00342785	3.9e-09	rs2279373	0.9896	0.0134	0.0548	0.8067	C=C,T=T
HDL-C	rs58473820	11:122514403	UBASH3B	C/T	0.62193	-0.0256484	0.00196722	7.4e-39	rs6589939	0.9958	-0.017	0.0312	0.5861	C=A,T=G
HDL-C	rs587739738	1:149846196	HIST2H2BE	C/T	0.917546	-0.0247506	0.00348227	1.2e-12	rs1046332	0.9528	-0.0343	0.0653	0.5988	C=T,T=C	Excluded after clumping
HDL-C	rs59104589	2:242237902	HDLBP	C/T	0.641714	-0.0150125	0.0019818	3.6e-14	rs1476698	0.9525	0.0134	0.0306	0.6621	C=A,T=G
HDL-C	rs595767	17:46957987	ATP5G1	A/G	0.480807	0.0143912	0.00191262	5.3e-14	rs318095	0.8843	0.0081	0.0301	0.7871	A=T,G=C
HDL-C	rs59737437	19:2671100	GNG7	C/T	0.731104	-0.0118971	0.00217049	4.2e-08	rs1468703	0.8032	0.0457	0.0375	0.2228	C=T,T=C
HDL-C	rs6002946	22:43150523	A4GALT	G/T	0.322817	-0.0116715	0.00205333	1.3e-08	rs5758907	0.9383	-0.0433	0.0385	0.2612	G=T,T=G
HDL-C	rs6021914	20:51031169	ZFP64	T/C	0.63443	-0.0120633	0.00198387	1.2e-09	rs6021915	1	0.0064	0.031	0.8368	T=T,C=C
HDL-C	rs6059958	20:30143278	HM13	C/T	0.829258	-0.0146548	0.00255545	9.8e-09			-0.0152	0.0395	0.6999
HDL-C	rs6073958	20:44551855	PLTP	T/C	0.801194	0.0608935	0.00239234	6.5e-143	rs6065906	0.9038	-0.0003	0.039	0.9947	T=T,C=C
HDL-C	rs6123685	20:55836040	BMP7	G/A	0.745257	-0.0159703	0.00219135	3.1e-13
HDL-C	rs6131012	20:44728661	NCOA5	A/G	0.603185	-0.011299	0.00196952	9.6e-09			-0.0202	0.0321	0.53
HDL-C	rs61352607	12:57839173	INHBC	G/T	0.759149	-0.0305532	0.00222466	6.4e-43	rs3741414	1	-0.0232	0.0384	0.546	G=C,T=T
HDL-C	rs61435086	8:19910292	LPL	T/C	0.987687	-0.0892037	0.00862223	4.4e-25
HDL-C	rs61596977	8:95997165	NDUFAF6	C/T	0.859636	0.0161666	0.00273748	3.5e-09	rs10111300	0.9487	-0.0049	0.0428	0.9097	C=C,T=G
HDL-C	rs61748951	1:156038058	RAB25	C/A	0.975927	0.0359832	0.00640951	2e-08							Excluded after clumping
HDL-C	rs61805075	1:182136401	ZNF648	G/A	0.671304	0.0256926	0.00202554	7.2e-37	rs17447211	1	0.1082	0.1269	0.3939	G=C,A=G
HDL-C	rs61884030	11:14444543	COPB1	T/C	0.860509	-0.0177467	0.00275973	1.3e-10	rs7121538	0.9918	-0.0463	0.0444	0.2966	T=A,C=C
HDL-C	rs61905599	11:49786495	OR4C13	C/A	0.978278	0.0391427	0.00692247	1.6e-08							Excluded after clumping
HDL-C	rs61919816	11:51160886	OR4A5	C/T	0.975611	0.0437704	0.0071756	1.1e-09							Excluded after clumping
HDL-C	rs61926301	12:51157863	ATF1	G/T	0.596663	-0.0122696	0.00193816	2.4e-10	rs12372718	1	0.0145	0.0308	0.6367	G=A,T=G
HDL-C	rs61993685	14:100765823	SLC25A29	T/C	0.923551	-0.0198954	0.00358972	3e-08
HDL-C	rs62092069	18:40735531	RIT2	G/A	0.628841	-0.0130536	0.00197405	3.8e-11	rs1158805	0.9748	0.0026	0.0315	0.9338	G=C,A=A
HDL-C	rs62102718	19:33891013	PEPD	A/T	0.713588	0.023726	0.00211276	2.9e-29
HDL-C	rs62112763	19:7220013	INSR	C/G	0.561089	0.0141168	0.00192737	2.4e-13	rs4804416	0.8716	0.0137	0.0297	0.6447	C=T,G=G
HDL-C	rs62271373	3:150066540	TSC22D2	T/A	0.940027	0.0407194	0.00408711	2.2e-23
HDL-C	rs62338910	4:104253889	CENPE	A/G	0.764896	-0.0156104	0.00225012	4e-12	rs17286262	0.9833	0.0895	0.0342	0.008919	A=C,G=T
HDL-C	rs62428831	6:143247161	HIVEP2	T/C	0.858454	-0.0177819	0.00275567	1.1e-10	rs7753077	0.9282	-0.1462	0.1744	0.4021	T=G,C=C
HDL-C	rs62486442	8:12623463	LONRF1	G/A	0.666099	0.0142368	0.00204354	3.2e-12	rs4474021	0.8419	-0.056	0.0349	0.1082	G=G,A=T
HDL-C	rs62491176	8:9859913	MSRA	T/C	0.859394	-0.0194863	0.00274038	1.2e-12
HDL-C	rs62492368	7:150537635	AOC1	G/A	0.694926	0.0171783	0.00208073	1.5e-16	rs6977081	0.876	0.0645	0.0323	0.04609	G=G,A=T
HDL-C	rs62565259	9:102162570	SEC61B	C/T	0.828998	-0.015788	0.00255179	6.1e-10
HDL-C	rs632057	6:139834012	CITED2	T/G	0.372279	-0.0196758	0.00196896	1.6e-23			-0.0198	0.0307	0.5185
HDL-C	rs6457807	6:35142899	TCP11	T/C	0.825639	-0.0185777	0.00250949	1.3e-13	rs9394279	0.8649	0.0129	0.041	0.7529	T=G,C=A
HDL-C	rs6469605	8:116601894	TRPS1	C/T	0.431501	-0.0317165	0.00191978	2.6e-61	rs7357472	1	-0.0434	0.031	0.1623	C=T,T=A
HDL-C	rs6499102	16:66906224	NAE1	A/G	0.0589605	-0.0351642	0.00400971	1.8e-18	rs11645675	0.8952	0.0815	0.1029	0.4285	A=T,G=C
HDL-C	rs6542680	2:3640142	COLEC11	C/T	0.180273	0.0249275	0.00249656	1.8e-23	rs3820897	0.9827	-0.0083	0.0495	0.867	C=T,T=C
HDL-C	rs6590207	11:126316025	KIRREL3	A/G	0.709335	0.0148093	0.00217089	9e-12
HDL-C	rs6664374	1:66073952	LEPR	C/T	0.652777	-0.0140517	0.00200536	2.4e-12	rs4655582	0.9448	-0.0215	0.0307	0.4828	C=C,T=G
HDL-C	rs66763009	7:36193142	EEPD1	T/G	0.56052	0.0160456	0.00193121	9.7e-17	rs2726112	0.8828	0.0132	0.0302	0.6623	T=A,G=G
HDL-C	rs67344323	8:64653461	YTHDF3	T/C	0.743768	0.0145699	0.00217461	2.1e-11	rs7834364	0.9844	-0.0234	0.0357	0.5111	T=G,C=A
HDL-C	rs6738438	2:230020220	PID1	C/T	0.636427	0.0113203	0.00198227	1.1e-08	rs989326	0.9957	-0.0286	0.0313	0.3607	C=G,T=A
HDL-C	rs676210	2:21231524	APOB	G/A	0.794769	-0.0592929	0.00235259	3.7e-140			-0.0628	0.0356	0.07771
HDL-C	rs6762415	3:133478557	TF	T/G	0.464711	0.010907	0.00191363	1.2e-08
HDL-C	rs6765484	3:50041313	RBM6	C/T	0.527174	-0.0224418	0.00190882	6.5e-32			-0.0113	0.0295	0.7009
HDL-C	rs6790951	3:160025287	RP11-432B6.3	C/T	0.520317	0.0115111	0.00190912	1.6e-09	rs7620828	1	-0.0186	0.0302	0.5376	C=T,T=C
HDL-C	rs67934334	8:14291955	SGCZ	G/A	0.373766	-0.0108581	0.00197511	3.9e-08	rs1903601	0.9412	0.0195	0.0326	0.5501	G=T,A=A
HDL-C	rs68006638	6:25710571	SCGN	G/A	0.903995	0.0208037	0.00325621	1.7e-10	rs13213957	0.9828	-0.018	0.0661	0.785	G=T,A=C	Excluded after clumping
HDL-C	rs680321	18:29797958	GAREM	T/C	0.543443	-0.0108871	0.00191678	1.3e-08			-0.0015	0.0298	0.9592
HDL-C	rs6806529	3:123049938	ADCY5	A/C	0.436378	-0.0111889	0.0019316	6.9e-09			0.0699	0.0328	0.03336
HDL-C	rs6824451	4:89723065	FAM13A	G/A	0.535928	0.0200543	0.00191189	9.7e-26	rs10428504	0.996	-0.0167	0.0298	0.5754	G=G,A=T
HDL-C	rs686030	9:15304782	TTC39B	C/A	0.141178	-0.0497684	0.00273979	9.8e-74			-0.1111	0.0424	0.00884
HDL-C	rs6874833	5:75696662	IQGAP2	C/T	0.370987	-0.0113475	0.00197379	9e-09	rs10942768	1	-0.0146	0.0311	0.6395	C=G,T=C
HDL-C	rs6893139	5:124057584	ZNF608	G/A	0.59546	0.0108901	0.00195049	2.4e-08	rs6865162	0.81	-0.0019	0.0319	0.953	G=A,A=G
HDL-C	rs6902116	6:31300286	HLA-B	A/G	0.677972	0.0274179	0.0020594	1.9e-40
HDL-C	rs6924387	6:137082948	MAP3K5	A/G	0.589714	0.013725	0.0019512	2e-12	rs932589	0.9678	0.034	0.0307	0.2685	A=C,G=T
HDL-C	rs6934962	6:116322349	FRK	C/T	0.59849	-0.016256	0.0019412	5.6e-17	rs3798232	1	-0.0294	0.0299	0.3263	C=T,T=C
HDL-C	rs6940493	6:20304563	MBOAT1	A/T	0.314517	-0.0120893	0.00206773	5e-09	rs4712485	0.9648	0.0402	0.0326	0.217	A=G,T=A
HDL-C	rs6987377	8:106590684	ZFPM2	A/G	0.41724	-0.0111003	0.00193962	1e-08	rs1901062	1	0.0729	0.0319	0.02234	A=G,G=A
HDL-C	rs7036107	9:92177897	GADD45G	A/G	0.489022	0.0122734	0.00194398	2.7e-10	rs3949781	0.8838	0.1197	0.1095	0.2742	A=T,G=A
HDL-C	rs7039168	9:13719203	NFIB	A/G	0.327103	-0.0115176	0.00203799	1.6e-08			0.0416	0.0325	0.1996
HDL-C	rs703966	10:80954251	ZMIZ1	G/A	0.581117	-0.0156745	0.00193479	5.4e-16			0.0089	0.0304	0.7704
HDL-C	rs7136506	12:125326153	SCARB1	T/C	0.783597	0.036204	0.00235209	1.8e-53	rs11057844	0.8095	-0.1124	0.1456	0.4398	T=C,C=T
HDL-C	rs7158166	14:103241799	TRAF3	T/C	0.406145	-0.0140645	0.00195125	5.7e-13
HDL-C	rs7170463	15:41888918	TYRO3	A/G	0.688571	-0.0188509	0.00205932	5.5e-20	rs12902047	0.861	-0.0268	0.0328	0.415	A=A,G=C
HDL-C	rs7188071	16:28917644	RABEP2	T/C	0.353251	-0.0109104	0.00197114	3.1e-08	rs10499	0.9953	0.0535	0.124	0.666	T=G,C=A
HDL-C	rs7218647	17:76769605	CYTH1	G/A	0.440959	-0.0108574	0.00192634	1.7e-08	rs2889479	0.9841	0.1157	0.1189	0.3308	G=T,A=C
HDL-C	rs7251640	19:18614935	ELL	T/C	0.805982	-0.014263	0.00242839	4.3e-09			-0.0642	0.0434	0.1391
HDL-C	rs72647336	8:126445055	TRIB1	G/A	0.943372	0.0441541	0.00442878	2.1e-23
HDL-C	rs72654647	1:25022314	SRRM1	G/A	0.752205	0.0138902	0.00220715	3.1e-10	rs16829945	0.9646	0.0246	0.0339	0.4692	G=C,A=T
HDL-C	rs72729582	14:69149372	RAD51B	A/G	0.927034	-0.0250334	0.00372787	1.9e-11
HDL-C	rs72755439	9:100809135	NANS	C/T	0.711449	-0.0127875	0.00214535	2.5e-09	rs10081625	0.9396	-0.0029	0.0336	0.9304	C=C,T=T	Excluded after clumping
HDL-C	rs72801474	5:132444128	HSPA4	G/A	0.908103	-0.0212955	0.00330267	1.1e-10
HDL-C	rs72805692	10:71099109	HK1	A/G	0.884869	0.0183089	0.00299205	9.4e-10
HDL-C	rs72823020	10:115797947	ADRB1	T/A	0.869742	-0.0294401	0.00284629	4.5e-25
HDL-C	rs72836561	17:41926126	CD300LG	C/T	0.968734	0.170535	0.00548287	2.2e-212
HDL-C	rs72926946	2:203477868	FAM117B	C/A	0.703621	0.0207168	0.0020806	2.3e-23	rs1971739	0.986	0.0036	0.0324	0.9117	C=C,A=G
HDL-C	rs72959041	6:127454893	RSPO3	G/A	0.950888	0.0474304	0.0044659	2.4e-26
HDL-C	rs73082723	3:51926817	IQCF1	C/A	0.780223	-0.0155127	0.00239085	8.7e-11							Excluded after clumping
HDL-C	rs7308864	12:109871179	MYO1H	A/G	0.475744	-0.0237446	0.001904	1.1e-35			0.0421	0.0306	0.17
HDL-C	rs73151974	7:134669523	AGBL3	C/T	0.855977	0.0161097	0.00273403	3.8e-09	rs17168159	1	-0.0362	0.0414	0.3816	C=C,T=T
HDL-C	rs7316878	12:33715933	SYT10	T/C	0.566337	-0.0115239	0.002017	1.1e-08
HDL-C	rs73179655	13:45492138	NUFIP1	G/T	0.968588	-0.0334657	0.00550837	1.2e-09							Excluded after clumping
HDL-C	rs73221948	8:25464670	CDCA2	G/T	0.709278	0.0148625	0.00217656	8.6e-12							Excluded after clumping
HDL-C	rs73243877	4:26047616	SMIM20	A/G	0.831911	0.0253996	0.00254936	2.2e-23	rs10019888	0.9408	-0.0167	0.0401	0.6775	A=A,G=G
HDL-C	rs73455693	18:58027496	MC4R	G/A	0.96277	-0.0281128	0.00510598	3.7e-08
HDL-C	rs73457437	11:49500475	FOLH1	G/A	0.967901	0.0350687	0.00539553	8.1e-11
HDL-C	rs737338	19:11347657	DOCK6	C/T	0.96492	0.0893392	0.005183	1.4e-66			-0.0118	0.0716	0.8689
HDL-C	rs738409	22:44324727	PNPLA3	C/G	0.783224	0.0143977	0.00231669	5.1e-10			0.1583	0.0355	8.089e-06
HDL-C	rs74328314	1:61670759	NFIA	A/G	0.926466	-0.0225872	0.003721	1.3e-09	rs868110	0.9452	-0.0347	0.06	0.5633	A=C,G=G
HDL-C	rs74419430	6:153459904	RGS17	T/A	0.577629	-0.0162764	0.0019355	4.1e-17	rs1281958	0.9919	-0.0167	0.0312	0.5928	T=C,A=A
HDL-C	rs74456742	17:42191796	HDAC5	G/A	0.961944	-0.0361479	0.00514752	2.2e-12
HDL-C	rs74500135	9:106603816	SMC2	T/C	0.990154	-0.0670791	0.0100302	2.3e-11
HDL-C	rs74735576	3:48357600	SPINK8	G/A	0.984308	0.0618713	0.00766335	6.8e-16							Excluded after clumping
HDL-C	rs7488780	12:20579392	PDE3A	G/C	0.795737	-0.0145424	0.00237131	8.6e-10	rs11045237	0.9592	0.0836	0.0583	0.151	G=A,C=C
HDL-C	rs75032664	8:19692425	INTS10	C/G	0.987091	0.0549281	0.00908895	1.5e-09
HDL-C	rs75152587	16:56579961	MT4	G/T	0.987261	0.0944212	0.00850001	1.1e-28
HDL-C	rs75246752	1:145630111	RNF115	G/C	0.987103	-0.0490747	0.00841723	5.5e-09
HDL-C	rs75479205	6:7255610	RREB1	A/G	0.810505	-0.0139462	0.00243671	1e-08	rs9505097	0.917	0.1055	0.0438	0.01605	A=C,G=T
HDL-C	rs75572195	9:19360566	DENND4C	G/A	0.906129	-0.0225924	0.00326704	4.7e-12	rs10117525	0.9896	-0.088	0.0486	0.07049	G=T,A=C
HDL-C	rs75609851	8:19871080	LPL	G/A	0.989546	-0.170013	0.00964768	1.7e-69
HDL-C	rs75662196	8:19941656	SLC18A1	G/C	0.97206	-0.067763	0.00587306	8.5e-31
HDL-C	rs75817747	11:46231010	CREB3L1	C/T	0.971092	-0.0404601	0.00573483	1.7e-12							Excluded after clumping
HDL-C	rs7583067	2:100796850	AFF3	C/T	0.759886	-0.0145605	0.00223558	7.4e-11			-0.0001	0.0354	0.9975
HDL-C	rs7595075	2:264019	SH3YL1	C/A	0.653208	-0.0144373	0.00200143	5.5e-13	rs7605824	0.9911	-0.0303	0.0317	0.3387	C=G,A=A
HDL-C	rs76213248	19:11269893	SPC24	C/T	0.58953	-0.0133361	0.00194439	6.9e-12
HDL-C	rs7622114	3:36960660	TRANK1	C/A	0.418986	-0.0115403	0.00194017	2.7e-09			-0.0093	0.0306	0.7621
HDL-C	rs76246107	19:50121274	PRR12	G/A	0.919498	0.0208129	0.00360074	7.5e-09
HDL-C	rs76428106	13:28604007	FLT3	T/C	0.98703	0.0620148	0.00879025	1.7e-12
HDL-C	rs7650845	3:114484372	ZBTB20	C/T	0.185559	0.0141034	0.00245916	9.7e-09	rs4626069	0.8847	-0.0515	0.0393	0.1899	C=T,T=C
HDL-C	rs76530346	9:94010298	AUH	G/A	0.905052	0.0192931	0.00327359	3.8e-09	rs16907277	0.8748	0.0015	0.0517	0.9763	G=A,A=G
HDL-C	rs7658082	4:91245506	CCSER1	T/C	0.450788	0.0113473	0.00191572	3.2e-09	rs2169399	0.996	0.0316	0.0302	0.2957	T=T,C=C
HDL-C	rs76602912	20:57459868	GNAS	T/C	0.976212	0.04341	0.00626441	4.2e-12
HDL-C	rs771481	1:93846653	DR1	T/A	0.816181	-0.0288308	0.00245707	8.6e-32			-0.0318	0.0409	0.4368
HDL-C	rs77234291	16:66911898	PDP2	A/G	0.983687	-0.0459533	0.00743706	6.5e-10	rs11568310	0.8669	-0.0931	0.1339	0.487	A=C,G=T	Excluded after clumping
HDL-C	rs7725218	5:1282414	TERT	G/A	0.661578	0.012181	0.00201455	1.5e-09
HDL-C	rs77403571	11:45913607	MAPK8IP1	G/A	0.937382	-0.0400385	0.00399652	1.3e-23							Excluded after clumping
HDL-C	rs7750688	6:41991740	CCND3	C/T	0.243395	-0.0214656	0.00222101	4.3e-22	rs7750967	1	-0.0794	0.0389	0.04125	C=G,T=A
HDL-C	rs7757193	6:109510972	CEP57L1	G/A	0.634684	0.0190593	0.00198433	7.6e-22			0.021	0.0319	0.5107
HDL-C	rs77605964	7:106962948	COG5	G/A	0.773081	-0.0170398	0.00227846	7.5e-14	rs17429118	1	-0.0457	0.0365	0.2097	G=G,A=A
HDL-C	rs77631377	16:69049293	TANGO6	C/T	0.958168	0.0360604	0.00478445	4.8e-14							Excluded after clumping
HDL-C	rs7769059	6:31195996	HCG27	G/A	0.716625	0.0150833	0.00212094	1.1e-12	rs3130942	0.9839	-0.1776	0.1305	0.1737	G=C,A=T
HDL-C	rs77916918	11:56628086	OR9G4	G/A	0.965751	-0.0321839	0.00522739	7.4e-10
HDL-C	rs77960347	18:47109955	LIPG	A/G	0.98665	-0.291004	0.00830249	3.9e-269
HDL-C	rs78025076	4:110569620	CCDC109B	C/T	0.979706	0.0492833	0.00675618	3e-13
HDL-C	rs78058190	2:219699999	PRKAG3	G/A	0.949585	0.0784127	0.0049049	1.6e-57
HDL-C	rs7817574	8:144302570	GPIHBP1	T/C	0.814995	-0.0331636	0.00243966	4.4e-42
HDL-C	rs7826177	8:34406540	UNC5D	T/C	0.364577	-0.0112826	0.00197935	1.2e-08
HDL-C	rs78456138	2:163132346	IFIH1	C/T	0.975902	-0.0346587	0.00628445	3.5e-08
HDL-C	rs78595810	3:46909812	MYL3	G/T	0.986712	0.0527925	0.00832472	2.3e-10
HDL-C	rs7903537	10:76847490	DUSP13	C/T	0.477147	0.0111542	0.00191546	5.8e-09	rs2395136	0.996	0.042	0.0294	0.154	C=T,T=G
HDL-C	rs79153732	8:19662937	INTS10	C/T	0.982623	0.0938573	0.00728321	5.3e-38
HDL-C	rs7925100	11:118941596	VPS11	G/A	0.603654	0.0184897	0.00194612	2.1e-21	rs3825061	1	-0.0125	0.0302	0.678	G=C,A=T
HDL-C	rs79311290	16:85150163	FAM92B	A/G	0.89194	0.018448	0.00320539	8.6e-09
HDL-C	rs79600951	16:56834254	NUP93	C/G	0.907943	0.106785	0.0032594	2e-235	rs16962399	1	0.0174	0.0527	0.7408	C=C,G=T
HDL-C	rs79616633	16:56801047	NUP93	C/T	0.977713	0.0358494	0.00640027	2.1e-08	rs16962114	0.9221	0.1283	0.1698	0.4501	C=C,T=T
HDL-C	rs79634051	11:14561945	PSMA1	G/C	0.971824	-0.0390728	0.00574946	1.1e-11
HDL-C	rs80005209	8:19872339	LPL	T/G	0.970385	0.144058	0.00563739	5e-144	rs10105418	0.9267	0.211	0.1101	0.05529	T=G,G=A
HDL-C	rs8014289	14:75377352	RPS6KL1	A/G	0.437716	-0.0150509	0.00192733	5.8e-15	rs3742786	0.9303	0.0237	0.0294	0.4201	A=A,G=G
HDL-C	rs8081548	17:7438834	TNFSF12	T/A	0.341482	-0.0184231	0.00202118	7.9e-20
HDL-C	rs8086351	18:47171888	LIPG	C/G	0.175793	-0.0838881	0.00250706	1.8e-245			0.063	0.042	0.1336
HDL-C	rs8102873	19:57488423	ZIM2	C/T	0.415346	0.0109694	0.00193415	1.4e-08			0.0265	0.0301	0.3797
HDL-C	rs8126001	20:62711459	OPRL1	C/T	0.510495	-0.0115713	0.00191676	1.6e-09	rs8121509	0.8867	0.0258	0.0356	0.4686	C=T,T=C
HDL-C	rs8127283	21:16403394	NRIP1	G/A	0.511405	0.0123137	0.00210868	5.2e-09
HDL-C	rs830620	3:71679148	EIF4E3	C/T	0.584612	-0.0149922	0.00193104	8.2e-15			-0.051	0.0305	0.09471
HDL-C	rs838777	12:123159262	HCAR1	C/T	0.861738	-0.0183011	0.00276922	3.9e-11
HDL-C	rs880674	4:2250109	MXD4	T/C	0.857945	-0.0150058	0.00273803	4.2e-08	rs3811803	0.9861	-0.0403	0.043	0.3481	T=T,C=C
HDL-C	rs907866	2:20371380	SDC1	G/A	0.554513	0.0182898	0.001919	1.6e-21			-0.0018	0.0322	0.9549
HDL-C	rs921919	12:125265201	SCARB1	G/A	0.330838	0.0415939	0.00206475	3e-90	rs838882	0.8442	0.0061	0.0341	0.8569	G=C,A=T
HDL-C	rs9274346	6:32632367	HLA-DQB1	C/T	0.607966	-0.0152666	0.00200586	2.7e-14
HDL-C	rs9347737	6:163740322	PACRG	A/G	0.5717	0.0135465	0.00194733	3.5e-12	rs9306	0.886	0.0047	0.0308	0.8786	A=T,G=C
HDL-C	rs9469583	6:33717770	IP6K3	T/C	0.480341	-0.0130287	0.00190922	8.8e-12			-0.0192	0.0294	0.5142		Excluded after clumping
HDL-C	rs9526023	13:45524626	NUFIP1	G/A	0.969048	-0.0325768	0.00553796	4e-09	rs9534013	1	0.0593	0.0839	0.4798	G=T,A=C
HDL-C	rs9604045	13:113927208	CUL4A	G/T	0.746424	-0.0175533	0.00228936	1.8e-14
HDL-C	rs9608972	22:30931307	SEC14L6	T/C	0.758544	0.0171815	0.00223644	1.6e-14	rs1001409	0.9564	0.0573	0.1413	0.6851	T=A,C=G
HDL-C	rs9610329	22:36042986	APOL6	C/T	0.572465	0.0111279	0.00197158	1.7e-08			-0.0093	0.0328	0.7765
HDL-C	rs9622830	22:38954703	DMC1	C/G	0.645788	0.0162347	0.00199987	4.7e-16	rs6001159	1	-0.0501	0.0319	0.1164	C=A,G=G
HDL-C	rs964184	11:116648917	ZNF259	G/C	0.133633	-0.105482	0.00279488	1.1E-311			-0.0732	0.0458	0.1102
HDL-C	rs9646167	14:81635888	GTF2A1	C/T	0.477399	0.0139878	0.00192157	3.4e-13			-0.0187	0.0303	0.5355
HDL-C	rs9646934	2:111822002	ACOXL	C/G	0.321581	-0.0121568	0.00205443	3.3e-09
HDL-C	rs9647335	3:135880410	MSL2	A/T	0.808074	-0.0277611	0.00242497	2.4e-30	rs17252498	0.8975	-0.0189	0.0371	0.6109	A=A,T=C
HDL-C	rs9657541	8:10643164	SOX7	C/T	0.795918	0.0173743	0.00236149	1.9e-13			0.0918	0.0422	0.02981
HDL-C	rs968050	6:98574560	POU3F2	C/T	0.51762	-0.0135416	0.00190826	1.3e-12	rs12202969	1	-0.0099	0.0312	0.7513	C=G,T=A
HDL-C	rs9817452	3:156795414	LEKR1	G/T	0.612311	-0.0193457	0.00196406	6.9e-23	rs10049088	0.9875	0.0096	0.0319	0.7626	G=C,T=T	Excluded after clumping
HDL-C	rs9877304	3:196073072	UBXN7	G/A	0.736691	0.0135927	0.00217383	4e-10	rs3973	0.9697	0.0427	0.0337	0.2049	G=G,A=A
HDL-C	rs9884482	4:106081636	TET2	T/C	0.628049	0.0125876	0.00197228	1.7e-10			0.0072	0.0306	0.8135
HDL-C	rs9980311	21:46899279	COL18A1	A/G	0.744246	0.0151544	0.00223331	1.2e-11
HDL-C	rs998584	6:43757896	VEGFA	C/A	0.517265	0.0340915	0.00190994	2.9e-71			0.0772	0.0329	0.01903
HDL-C	rs9987289	8:9183358	RP11-10A14.4	A/G	0.0912604	-0.08734	0.00329403	6.6e-155			-0.1718	0.0547	0.001699
HDL-C	rs9989419	16:56985139	CETP	A/G	0.39408	-0.143745	0.00192652	0			-0.0237	0.0375	0.5277
ApoA-I	rs10012624	4:89725056	FAM13A	C/A	0.53677	0.0134354	0.00196863	8.8e-12	rs10428504	0.996	-0.0167	0.0298	0.5754	C=G,A=T	Excluded after clumping
ApoA-I	rs10023962	4:177959511	RP11-487E13.1	T/G	0.183248	-0.0175664	0.00254365	5e-12			-0.1063	2.9934	0.9717
ApoA-I	rs10036789	5:71695918	PTCD2	C/G	0.539573	0.0115569	0.00198946	6.3e-09	rs10040192	0.9267	0.029	0.0309	0.3474	C=T,G=C	Excluded after clumping
ApoA-I	rs1037117	15:102068658	PCSK6	G/A	0.745268	-0.0160491	0.00225752	1.2e-12			-0.0114	0.043	0.7911
ApoA-I	rs10419198	19:50038017	RCN3	C/T	0.747261	-0.0169955	0.00225329	4.6e-14			0.0374	0.0422	0.3756
ApoA-I	rs1043897	1:230416399	GALNT2	G/T	0.584676	-0.0171627	0.00198992	6.4e-18	rs6698963	0.8163	-0.0642	0.0363	0.077	G=A,T=G
ApoA-I	rs1045241	5:118729286	TNFAIP8	C/T	0.728786	-0.0124055	0.00222031	2.3e-08			-0.0105	0.0349	0.7631
ApoA-I	rs10458643	10:81152268	ZCCHC24	G/A	0.533833	0.0108425	0.0019827	4.5e-08			0.0069	0.0324	0.8322
ApoA-I	rs1047891	2:211540507	CPS1	C/A	0.684335	0.025611	0.00210575	4.9e-34	rs715	0.9074	0.0057	0.0385	0.883	C=T,A=C
ApoA-I	rs1047964	11:117156893	RNF214	G/C	0.948111	-0.0499506	0.00439372	6e-30			0.0037	0.0841	0.9649		Excluded after clumping
ApoA-I	rs10489044	4:87976387	AFF1	A/G	0.800916	0.0184304	0.00246699	8e-14			0.0567	0.0366	0.1209
ApoA-I	rs10504477	8:71338185	NCOA2	T/C	0.587709	0.0121249	0.00199414	1.2e-09			0.0424	0.0299	0.1568
ApoA-I	rs10507274	12:117160976	C12orf49	T/C	0.936097	-0.0314236	0.00400888	4.6e-15			-0.1001	0.1661	0.5469
ApoA-I	rs1055582	4:39700173	UBE2K	C/T	0.494865	-0.0154913	0.00196653	3.3e-15	rs3912391	0.9803	0.0047	0.0295	0.8739	C=G,T=A
ApoA-I	rs10745954	12:103483094	RP11-552I14.1	A/G	0.519677	0.0143879	0.00196422	2.4e-13			-0.0119	0.0297	0.688
ApoA-I	rs10748165	12:71372390	PTPRR	C/T	0.495848	-0.0110222	0.00196503	2e-08			-0.0403	0.0298	0.1759
ApoA-I	rs10752898	1:183077896	LAMC1	T/C	0.442381	-0.0125655	0.00196873	1.7e-10			0.0183	0.0302	0.5438
ApoA-I	rs10798615	1:178513895	TEX35	T/G	0.46668	0.0153327	0.00196489	6e-15	rs4650993	1	-0.0548	0.0297	0.06475	T=A,G=G
ApoA-I	rs10846497	12:123761686	CDK2AP1	A/G	0.907426	-0.0498539	0.00338871	5.4e-49	rs10846506	1	-1.5119	1.7413	0.3853	A=G,G=T
ApoA-I	rs1086056	3:154088411	GPR149	T/G	0.15533	0.0188421	0.00271367	3.8e-12	rs701131	0.9659	-0.0382	0.0461	0.4077	T=C,G=G
ApoA-I	rs10883451	10:101924418	ERLIN1	T/C	0.503723	-0.0220804	0.00196148	2.1e-29			-0.0825	0.0296	0.005301
ApoA-I	rs10947786	6:39156410	KCNK5	G/A	0.784927	-0.0143831	0.00239524	1.9e-09			-0.0048	0.0372	0.8969
ApoA-I	rs10950390	7:12224708	TMEM106B	C/T	0.791848	0.0136725	0.00242946	1.8e-08	rs1435533	0.9443	0.0237	0.0404	0.5576	C=C,T=G
ApoA-I	rs10951983	7:6446027	RAC1	A/G	0.767026	-0.0286839	0.00232197	4.7e-35			-0.0472	0.0377	0.2103
ApoA-I	rs10955991	8:121867780	SNTB1	T/C	0.318175	0.0204837	0.00210151	1.9e-22			0.0059	0.0328	0.8575
ApoA-I	rs10978335	9:108661116	TMEM38B	G/A	0.493759	-0.0112057	0.00197744	1.5e-08
ApoA-I	rs11021232	11:95320808	FAM76B	T/C	0.818996	0.0164804	0.00256146	1.2e-10			-0.0695	0.0429	0.1048
ApoA-I	rs11045172	12:20470221	PDE3A	A/C	0.80209	-0.0222132	0.00247713	3e-19			-0.017	0.0433	0.6953
ApoA-I	rs11057390	12:124383813	DNAH10	T/G	0.704569	-0.0190602	0.00215764	1e-18
ApoA-I	rs11066320	12:112906415	PTPN11	A/G	0.42535	-0.012641	0.00198833	2e-10			0.0436	0.0302	0.1489		Excluded after clumping
ApoA-I	rs11067231	12:109993603	MMAB	C/A	0.476104	-0.0220437	0.00196268	2.9e-29			0.0401	0.0302	0.1849
ApoA-I	rs1107850	2:20371772	SDC1	G/A	0.532443	0.0232286	0.00196669	3.4e-32			-0.0047	0.0337	0.8889
ApoA-I	rs11089620	22:21922456	UBE2L3	C/G	0.811412	0.0321551	0.00251425	1.9e-37	rs2266959	1	0.05	0.037	0.1768	C=G,G=T
ApoA-I	rs11159261	14:77921120	VIPAS39	T/C	0.466268	-0.0117711	0.00197365	2.5e-09			-0.0302	0.0303	0.3194
ApoA-I	rs11170517	12:53753909	SP7	C/T	0.86428	0.0207039	0.00286938	5.4e-13	rs11170516	0.8708	-0.0157	0.041	0.7015	C=G,T=A
ApoA-I	rs111849006	14:52581893	NID2	G/A	0.818784	-0.0146667	0.00260341	1.8e-08
ApoA-I	rs112001035	17:66823805	ABCA8	G/A	0.939463	0.0478394	0.0042025	5.1e-30
ApoA-I	rs11202154	10:88511303	BMPR1A	C/T	0.727181	0.0133209	0.00220828	1.6e-09	rs4934258	0.9901	0.0099	0.0328	0.7635	C=C,T=T
ApoA-I	rs112233856	16:56432217	AMFR	A/G	0.971432	0.0380831	0.00599963	2.2e-10
ApoA-I	rs11227582	11:55995736	OR5T2	C/A	0.876105	-0.0302946	0.00297997	2.8e-24	rs12221615	1	0.0553	0.0523	0.2905	C=G,A=C	Excluded after clumping
ApoA-I	rs11228871	11:54846440	TRIM48	A/C	0.868767	-0.0301034	0.00290495	3.7e-25	rs2867259	0.9732	0.0712	0.0504	0.158	A=C,C=G	Excluded after clumping
ApoA-I	rs11245482	10:126733546	CTBP2	T/C	0.614569	0.0112421	0.00202067	2.6e-08			-0.0185	0.0319	0.5615
ApoA-I	rs112672290	10:122850155	WDR11	A/G	0.912643	0.0259117	0.00349388	1.2e-13	rs17101410	0.9736	-0.0003	0.0538	0.9949	A=C,G=T
ApoA-I	rs112771035	11:126225876	ST3GAL4	C/G	0.927968	0.0240716	0.00379281	2.2e-10	rs4937122	0.813	-0.0508	0.0723	0.4827	C=T,G=G
ApoA-I	rs112942650	7:44819240	ZMIZ2	A/T	0.924127	0.0222931	0.00371539	2e-09	rs7790348	0.9836	0.0457	0.0579	0.4297	A=C,T=T
ApoA-I	rs1132274	20:17596155	RRBP1	C/A	0.845914	0.0288548	0.00271728	2.4e-26			0.1512	0.1709	0.3764
ApoA-I	rs113710278	16:56295380	GNAO1	C/T	0.985461	-0.0462237	0.00817684	1.6e-08
ApoA-I	rs114760566	6:34192036	HMGA1	C/A	0.95502	0.0511747	0.0047402	3.6e-27
ApoA-I	rs115660648	2:26584310	EPT1	T/A	0.455667	0.0110272	0.00197115	2.2e-08	rs6546949	0.9684	0.0236	0.0302	0.4331	T=T,A=C
ApoA-I	rs115744844	3:48632756	COL7A1	A/C	0.983992	0.0767464	0.00832045	2.9e-20							Excluded after clumping
ApoA-I	rs11591147	1:55505647	PCSK9	G/T	0.982588	-0.0532417	0.00747992	1.1e-12
ApoA-I	rs116006942	5:53405314	ARL15	G/A	0.939215	0.0284678	0.00415556	7.4e-12
ApoA-I	rs11601507	11:5701074	TRIM5	C/A	0.930316	0.0327527	0.00379957	6.7e-18			-0.147	0.0901	0.1026
ApoA-I	rs11605837	11:68597886	CPT1A	G/T	0.685032	0.0157002	0.00211694	1.2e-13			0.0608	0.0339	0.07311
ApoA-I	rs11632618	15:58724706	LIPC	G/A	0.930377	-0.10804	0.0038476	1.7e-173			-0.057	0.079	0.4704
ApoA-I	rs11641548	16:88039447	BANP	A/C	0.560412	0.0131611	0.00197592	2.7e-11			0.0185	0.0322	0.5661
ApoA-I	rs116843064	19:8429323	ANGPTL4	G/A	0.980685	-0.133106	0.00712545	7.2e-78
ApoA-I	rs116857878	16:57052583	NLRC5	C/T	0.979652	-0.0412261	0.00722926	1.2e-08
ApoA-I	rs11690597	2:174085741	MLTK	A/G	0.792988	-0.0145105	0.0024297	2.3e-09	rs10497402	0.9879	0.0641	0.0373	0.0862	A=G,G=A
ApoA-I	rs11691486	2:100796182	AFF3	T/C	0.759952	-0.0140998	0.00230298	9.2e-10			0.0007	0.0353	0.9836
ApoA-I	rs117230571	13:41689067	KBTBD6	A/G	0.922999	0.0228106	0.00373668	1e-09	rs17532301	0.8312	0.0359	0.0547	0.5117	A=G,G=A
ApoA-I	rs117399007	15:59264999	RNF111	C/T	0.956554	0.0286477	0.0048501	3.5e-09
ApoA-I	rs117687565	18:47147524	LIPG	C/T	0.988207	-0.0967707	0.00939358	6.9e-25
ApoA-I	rs117739035	11:408174	SIGIRR	G/T	0.964198	0.0306976	0.00527337	5.8e-09
ApoA-I	rs11780610	8:18259876	NAT2	C/T	0.284515	0.0133218	0.00217175	8.6e-10	rs4646248	1	-0.0596	0.0329	0.06978	C=C,T=T
ApoA-I	rs11789603	9:107647019	ABCA1	C/T	0.892143	-0.0737059	0.00316983	1.3e-119			-0.0417	0.0529	0.4299
ApoA-I	rs118024629	20:44546197	PLTP	C/A	0.818709	-0.024435	0.00255737	1.2e-21	rs17447545	0.9694	0.0043	0.0393	0.912	C=A,A=G
ApoA-I	rs11883967	2:66673862	MEIS1	A/C	0.338492	-0.012114	0.00207771	5.5e-09			0.0066	0.032	0.8355
ApoA-I	rs11973318	7:134681306	AGBL3	T/C	0.855852	0.0161304	0.00280966	9.4e-09			-0.0346	0.0415	0.4048
ApoA-I	rs12044156	1:219679967	SLC30A10	G/C	0.436165	0.0118923	0.00197328	1.7e-09			0.0081	0.0302	0.7877
ApoA-I	rs12045101	1:110267651	GSTM5	C/T	0.759079	0.0148742	0.00229563	9.2e-11	rs11101992	0.9944	0.0504	0.0412	0.2215	C=A,T=C
ApoA-I	rs12074528	1:63010871	DOCK7	T/C	0.352615	-0.0425351	0.00204911	1e-95	rs1168022	1	0.027	0.0323	0.4035	T=A,C=T
ApoA-I	rs12204488	6:43764359	VEGFA	C/T	0.756811	-0.0135932	0.00229713	3.3e-09			-0.0037	0.0354	0.9173
ApoA-I	rs12224170	11:49616839	OR4C13	G/A	0.868542	-0.0306257	0.00290032	4.6e-26	rs12420634	0.9811	0.0605	0.0498	0.2243	G=G,A=A	Excluded after clumping
ApoA-I	rs12229372	12:125339990	SCARB1	T/C	0.896707	-0.0298352	0.00330345	1.7e-19
ApoA-I	rs12263369	10:94823343	CYP26C1	C/T	0.40937	0.0137492	0.00199562	5.6e-12	rs2486681	0.984	-0.0581	0.0303	0.05479	C=A,T=G
ApoA-I	rs12273363	11:27744859	BDNF	T/C	0.794317	0.0197647	0.00242607	3.7e-16			-0.0124	0.038	0.7446
ApoA-I	rs12292135	11:32470304	WT1	G/A	0.684313	0.0126524	0.00211031	2e-09	rs12270749	0.9955	0.0002	0.1258	0.9987	G=T,A=A
ApoA-I	rs12357890	10:99762693	CRTAC1	A/G	0.443073	0.0115686	0.00198861	6e-09	rs577525	0.9368	-0.0397	0.03	0.1861	A=T,G=C
ApoA-I	rs12411959	10:34015681	PARD3	A/T	0.779041	0.0147206	0.00237424	5.6e-10	rs7070395	0.9198	0.0168	0.0368	0.648	A=A,T=C
ApoA-I	rs12422125	11:50619511	OR4C12	G/A	0.886715	-0.0329585	0.00311201	3.3e-26	rs7103246	0.8397	0.0851	0.0493	0.08459	G=T,A=C	Excluded after clumping
ApoA-I	rs12436555	14:24634825	RP11-468E2.4	G/A	0.826815	0.0147022	0.00260453	1.7e-08			-0.0486	0.0475	0.3067
ApoA-I	rs12449758	17:3884026	ATP2A3	A/G	0.68727	0.0127472	0.00212847	2.1e-09
ApoA-I	rs12510382	4:970112	DGKQ	A/G	0.539884	-0.0126427	0.0019804	1.7e-10	rs11724804	0.9134	0.0046	0.0316	0.8842	A=G,G=A
ApoA-I	rs12546096	8:126628841	TRIB1	A/G	0.747432	0.0150286	0.0022885	5.1e-11
ApoA-I	rs12598179	16:53375226	CHD9	G/C	0.707243	-0.0123769	0.00216488	1.1e-08			-0.0252	0.0332	0.4481		Excluded after clumping
ApoA-I	rs1260326	2:27730940	GCKR	T/C	0.395328	0.025843	0.00200191	4e-38			-0.0566	0.0301	0.05948
ApoA-I	rs12740374	1:109817590	CELSR2	G/T	0.779088	-0.0443235	0.00235983	1.1e-78			0.0344	0.0353	0.3295
ApoA-I	rs12810864	12:123235092	DENR	G/C	0.915891	-0.0231884	0.00358937	1e-10
ApoA-I	rs12867032	13:30963923	HMGB1	T/A	0.949945	0.0267778	0.00451615	3e-09			0.0127	0.0683	0.8528
ApoA-I	rs12938061	17:16846155	TNFRSF13B	T/C	0.558314	0.0110583	0.001985	2.5e-08			0.0171	0.0313	0.585
ApoA-I	rs12975319	19:3414088	NFIC	G/A	0.698093	0.0134556	0.0021527	4.1e-10			-0.0033	0.0371	0.9297
ApoA-I	rs12976395	19:45441907	APOC4	G/C	0.49617	-0.0380868	0.00211219	1.1e-72	rs5157	0.9881	0.0261	0.0324	0.4212	G=T,C=C
ApoA-I	rs12984021	19:33778783	CEBPA	A/C	0.894936	0.0175912	0.00321991	4.7e-08			-0.0352	0.0537	0.5121
ApoA-I	rs12987470	2:188323311	TFPI	A/T	0.705349	-0.0120515	0.00215318	2.2e-08	rs8176546	0.9859	-0.289	0.1271	0.02295	A=T,T=C
ApoA-I	rs13024140	2:111710863	ACOXL	G/C	0.584714	0.0115609	0.00198797	6e-09			0.0087	0.031	0.7781
ApoA-I	rs13097947	3:15846011	ANKRD28	T/C	0.350757	-0.013955	0.00209133	2.5e-11	rs13075443	0.9474	-0.0101	0.0326	0.7567	T=G,C=A
ApoA-I	rs13107325	4:103188709	SLC39A8	C/T	0.925003	0.0715695	0.00373089	5.1e-82			-0.0372	0.0551	0.5002
ApoA-I	rs13108218	4:3443931	HGFAC	A/G	0.385086	0.0132813	0.00203246	6.4e-11
ApoA-I	rs13111599	4:83917037	LIN54	A/G	0.262835	-0.0122518	0.00223091	4e-08	rs2125172	1	-0.0083	0.0347	0.811	A=A,G=T
ApoA-I	rs13144764	4:104235669	CENPE	A/G	0.797635	0.0152081	0.00244857	5.3e-10	rs2866644	0.9059	0.0624	0.0378	0.09913	A=G,G=C	Excluded after clumping
ApoA-I	rs1318175	15:58586129	LIPC	C/T	0.840036	0.0781476	0.0026833	1.8e-186
ApoA-I	rs13300004	9:107422611	OR13D1	A/G	0.986682	0.0535297	0.00881064	1.2e-09
ApoA-I	rs133015	22:38572526	PLA2G6	C/G	0.559998	-0.020012	0.00198483	6.6e-24			0.0223	0.0306	0.4658
ApoA-I	rs13326165	3:52532118	STAB1	A/G	0.204628	0.0194797	0.00242798	1e-15			-0.0056	0.0377	0.8825
ApoA-I	rs13379043	14:74250126	ELMSAN1	T/C	0.719628	-0.0217249	0.00223064	2e-22			0.0069	0.0407	0.8648
ApoA-I	rs13402475	2:3639909	COLEC11	C/G	0.184854	0.0239795	0.00257407	1.2e-20	rs13402561	0.9886	1.4336	0.8841	0.1049	C=C,G=G
ApoA-I	rs13411625	2:238690424	LRRFIP1	A/T	0.783506	0.0135498	0.00238236	1.3e-08	rs10170658	0.931	-0.006	0.0372	0.8717	A=G,T=T
ApoA-I	rs1364422	7:130445981	KLF14	C/T	0.719852	0.0270358	0.00219072	5.4e-35			-0.0074	0.0335	0.8252
ApoA-I	rs138354839	5:180416174	BTNL3	C/A	0.984897	0.0669853	0.00866208	1e-14
ApoA-I	rs1395221	4:24626903	DHX15	G/T	0.602365	0.0132541	0.00201138	4.4e-11			0.0145	0.0305	0.6349
ApoA-I	rs139915535	8:19766233	LPL	A/G	0.981937	0.143689	0.00736343	8.4e-85	rs6996383	0.9157	0.204	0.1262	0.1059	A=A,G=C
ApoA-I	rs1400362	3:185883562	DGKG	T/C	0.258511	-0.0125421	0.0022682	3.2e-08			0.0044	0.0346	0.8997
ApoA-I	rs140164052	16:57542242	CCDC102A	G/A	0.968187	0.0354054	0.00559963	2.6e-10
ApoA-I	rs140584594	1:110232983	GSTM2	A/G	0.270291	-0.0356006	0.00219258	2.8e-59
ApoA-I	rs1406982	6:117236853	RFX6	T/A	0.686128	0.0142864	0.00211246	1.4e-11	rs1321372	1	0.0068	0.0332	0.8391	T=G,A=A
ApoA-I	rs141478056	22:42939927	SERHL2	A/G	0.899898	0.0191332	0.00332639	8.8e-09							Excluded after clumping
ApoA-I	rs141949189	11:118957388	HMBS	A/T	0.567169	0.0192774	0.00207142	1.3e-20
ApoA-I	rs142958146	11:116660008	APOA5	A/G	0.992816	0.0769705	0.0118917	9.6e-11
ApoA-I	rs143474489	11:50628094	OR4C12	T/A	0.977613	-0.0415221	0.00671051	6.1e-10
ApoA-I	rs144033177	20:571467	TCF15	A/C	0.984172	0.0496563	0.0080677	7.5e-10
ApoA-I	rs144311893	19:45423944	APOC1	C/T	0.978012	-0.122774	0.00690512	1e-70
ApoA-I	rs144475339	16:56162685	GNAO1	G/C	0.98944	-0.0581392	0.0104988	3.1e-08
ApoA-I	rs1446585	2:136407479	R3HDM1	A/G	0.75581	-0.018597	0.00223756	9.5e-17			-0.0518	0.0382	0.1746
ApoA-I	rs145184406	11:103870641	PDGFD	T/A	0.808425	0.0147506	0.00250439	3.9e-09	rs11226108	1	0.0356	0.0393	0.3655	T=G,A=C
ApoA-I	rs145276599	11:48444711	OR4C5	T/C	0.889877	-0.0353086	0.00313509	2e-29	rs11039760	0.8353	0.0444	0.0521	0.3934	T=C,C=T	Excluded after clumping
ApoA-I	rs1468642	19:52341757	FPR3	T/A	0.654894	0.0157175	0.00206397	2.6e-14			-0.0415	0.0313	0.1852
ApoA-I	rs147525635	15:43468698	EPB42	G/A	0.440675	0.012819	0.00197763	9.1e-11	rs11070392	0.996	-0.0323	0.0345	0.3493	G=C,A=G
ApoA-I	rs150237291	18:46781014	DYM	T/C	0.978189	-0.04942	0.00675087	2.5e-13
ApoA-I	rs150483923	7:106957161	COG5	C/A	0.774074	-0.0197272	0.00235662	5.7e-17	rs6963917	0.9755	-0.0434	0.0358	0.2255	C=T,A=G
ApoA-I	rs15052	19:41813375	HNRNPUL1	T/C	0.824211	-0.017118	0.0025844	3.5e-11			-0.0241	0.0532	0.6514		Excluded after clumping
ApoA-I	rs150844304	15:43726625	TP53BP1	A/C	0.974051	0.075233	0.00615892	2.6e-34
ApoA-I	rs1540687	5:111246489	NREP	A/T	0.325513	-0.0115568	0.00210027	3.7e-08			0.026	0.0315	0.4081
ApoA-I	rs1583974	4:100287812	ADH1B	C/G	0.584949	0.0183036	0.00200387	6.6e-20	rs1154442	1	-0.2769	0.119	0.01999	C=C,G=T
ApoA-I	rs1601933	15:58671559	LIPC	C/T	0.533405	0.0843028	0.0019967	0
ApoA-I	rs1611719	6:29829636	HLA-G	G/A	0.790195	0.019154	0.00248673	1.3e-14							Excluded after clumping
ApoA-I	rs16844296	1:235108308	TOMM20	G/A	0.787934	0.0140569	0.0024046	5e-09			0.0451	0.0451	0.3172
ApoA-I	rs16953475	15:63348087	TPM1	A/G	0.465898	-0.0199116	0.00196299	3.5e-24			0.0049	0.0319	0.8771		Excluded after clumping
ApoA-I	rs17008972	3:71756272	EIF4E3	G/A	0.875795	-0.0193784	0.00298141	8e-11			0.043	0.0476	0.3658
ApoA-I	rs17039171	4:109559063	RPL34	A/G	0.970981	0.0329044	0.00587538	2.1e-08			-0.0351	0.0944	0.71		Excluded after clumping
ApoA-I	rs17138358	7:17920253	SNX13	G/C	0.601488	0.0260742	0.00200644	1.3e-38			-0.0282	0.0302	0.3511
ApoA-I	rs1716393	12:124560456	FAM101A	G/T	0.403636	0.0240823	0.00200018	2.2e-33	rs825459	0.9758	0.0556	0.0326	0.08867	G=C,T=G
ApoA-I	rs1718859	4:57948224	IGFBP7	T/C	0.415487	-0.0116606	0.00199788	5.3e-09	rs1718861	1	-0.006	0.0306	0.8446	T=T,C=C
ApoA-I	rs17191491	15:60844847	RORA	A/G	0.570177	-0.0109387	0.00197924	3.3e-08			-0.0196	0.0313	0.5307
ApoA-I	rs17321999	2:30479857	LBH	C/A	0.790317	0.0149183	0.00239392	4.6e-10			-0.0198	0.0385	0.6077
ApoA-I	rs17326656	2:48962291	STON1-GTF2A1L	G/T	0.761267	0.0183006	0.00230668	2.1e-15			-0.0416	0.0367	0.2562
ApoA-I	rs174566	11:61592362	FADS2	A/G	0.649794	0.0349304	0.00205554	9.2e-65	rs102275	0.9702	1.6824	0.0253	0	A=T,G=C	Excluded due to high LD with rs174547 and potential pleiotropy
ApoA-I	rs17520254	11:116665553	APOA5	C/G	0.940439	-0.0581661	0.00414682	1.1e-44	rs2187126	0.8365	0.0427	0.0606	0.4814	C=A,G=G
ApoA-I	rs1771582	1:161614490	FCGR2B	T/G	0.442671	-0.0148583	0.00203754	3e-13
ApoA-I	rs17740942	8:116891360	TRPS1	T/A	0.884802	-0.0192588	0.00315352	1e-09			-0.1318	0.063	0.03649
ApoA-I	rs1800961	20:43042364	HNF4A	C/T	0.968937	0.148995	0.00566487	1.8e-152			-0.0282	0.0933	0.7628
ApoA-I	rs183078	13:49513352	FNDC3A	A/G	0.597474	-0.0143065	0.00200433	9.5e-13			0.0088	0.0304	0.7729
ApoA-I	rs1834144	18:40744790	RIT2	C/A	0.62671	-0.0119111	0.00203253	4.6e-09	rs1834146	1	0.0046	0.0318	0.8861	C=C,A=T
ApoA-I	rs185073199	1:145536716	ITGA10	T/A	0.989735	-0.0646972	0.0103754	4.5e-10
ApoA-I	rs1852922	3:70936712	FOXP1	G/A	0.309889	-0.0123805	0.00212925	6.1e-09	rs2597312	0.9817	-0.0127	0.0316	0.6882	G=C,A=T
ApoA-I	rs1862069	2:169933741	DHRS9	G/A	0.459953	-0.0119808	0.00196831	1.2e-09			0.0147	0.03	0.6237		Excluded after clumping
ApoA-I	rs1862205	5:108656635	PJA2	G/A	0.595355	-0.0110277	0.00200185	3.6e-08			-0.0232	0.0305	0.447
ApoA-I	rs1864167	14:81637074	GTF2A1	G/A	0.464605	0.0154215	0.0019802	6.8e-15			-0.0143	0.0301	0.6357
ApoA-I	rs186586197	7:95042426	PON2	A/C	0.9685	-0.034205	0.00583555	4.6e-09
ApoA-I	rs1877031	17:37814080	STARD3	G/A	0.333312	-0.0254679	0.00208229	2.1e-34			0.0238	0.0312	0.4467
ApoA-I	rs1919309	11:14029854	RRAS2	T/C	0.491204	-0.0117374	0.00196837	2.5e-09			-0.0238	0.0296	0.4209
ApoA-I	rs1986868	8:10598344	SOX7	A/G	0.716668	-0.0142938	0.00218663	6.3e-11	rs2409655	0.8413	0.0045	0.0358	0.9008	A=A,G=G	Excluded after clumping
ApoA-I	rs2066714	9:107586753	ABCA1	T/C	0.87145	-0.0542774	0.00292852	1.1e-76	rs3780543	0.8829	0.0102	0.0444	0.8181	T=A,C=G
ApoA-I	rs2069945	20:33761837	EDEM2	C/G	0.474074	0.0173763	0.00203256	1.2e-17							Excluded after clumping
ApoA-I	rs2071379	17:26695832	TMEM199	A/G	0.40476	0.0214008	0.00200016	1e-26			0.0338	0.0308	0.2726
ApoA-I	rs2111705	14:75261641	YLPM1	G/A	0.456114	0.0148521	0.00197257	5.1e-14			-0.0077	0.0294	0.7921
ApoA-I	rs212100	19:48376995	SULT2A1	T/C	0.164587	-0.0149029	0.0026468	1.8e-08	rs296381	1	0.006	0.0416	0.8855	T=C,C=T	Excluded after clumping
ApoA-I	rs2159935	4:55521017	KIT	G/A	0.509689	-0.0114556	0.00196325	5.4e-09			-0.0319	0.0305	0.2961
ApoA-I	rs2204886	12:107128090	RP11-144F15.1	T/A	0.479625	0.0111599	0.00196502	1.4e-08			-0.0287	0.0309	0.3527
ApoA-I	rs2246012	6:131898208	ARG1	T/C	0.833664	0.0167989	0.00263308	1.8e-10			-0.0205	0.0416	0.6217
ApoA-I	rs2247355	8:103876780	AZIN1	C/T	0.817346	-0.0176676	0.00253956	3.5e-12			0.028	0.0387	0.4695
ApoA-I	rs2269434	11:47360412	MYBPC3	T/C	0.65461	-0.0345679	0.00205858	2.8e-63			0.0538	0.0338	0.1113
ApoA-I	rs2281718	1:230297778	GALNT2	A/T	0.38757	-0.0534923	0.0020124	1.1e-155	rs10779835	1	0.0187	0.0302	0.5359	A=T,T=C
ApoA-I	rs2297402	9:107579880	ABCA1	C/T	0.976213	0.0700364	0.00669515	1.3e-25
ApoA-I	rs2298624	18:47429022	MYO5B	C/T	0.867527	-0.0319773	0.00289087	1.9e-28			0.046	0.0433	0.2885
ApoA-I	rs2343593	8:106590851	ZFPM2	T/C	0.422063	-0.011293	0.00202183	2.3e-08	rs1901062	0.9672	0.0729	0.0319	0.02234	T=G,C=A
ApoA-I	rs235314	21:46271452	PTTG1IP	C/T	0.467716	0.0214868	0.00197569	1.5e-27			0.0084	0.0304	0.7836
ApoA-I	rs2395158	6:32374595	BTNL2	A/G	0.830652	0.0345684	0.00261159	5.4e-40	rs3129959	1	-0.0041	0.0507	0.935	A=A,G=T
ApoA-I	rs2395617	6:35285720	DEF6	A/C	0.122487	0.0195711	0.00299091	6e-11			-0.0062	0.051	0.9027
ApoA-I	rs2419605	10:113978097	GPAM	A/G	0.852204	0.0312617	0.00278118	2.6e-29	rs17129638	0.9595	-0.0005	0.0417	0.9897	A=T,G=C
ApoA-I	rs248653	5:130656028	CDC42SE2	T/A	0.96334	0.0296024	0.00523723	1.6e-08
ApoA-I	rs2494748	14:105258892	AKT1	C/T	0.383559	0.0322415	0.00202519	4.6e-57	rs4983559	0.8477	-0.0264	0.0345	0.4445	C=G,T=A
ApoA-I	rs2520096	9:136919416	BRD3	A/G	0.729871	-0.014065	0.00221515	2.2e-10	rs465724	0.9535	0.0556	0.0333	0.09532	A=C,G=T
ApoA-I	rs2523978	6:30083708	TRIM31	C/T	0.869885	0.031888	0.00291211	6.6e-28	rs1573296	0.9861	-0.1238	0.0616	0.04462	C=A,T=G	Excluded after clumping
ApoA-I	rs2540951	2:65276736	CEP68	A/G	0.623749	-0.012111	0.00202042	2e-09			0.0124	0.0303	0.683
ApoA-I	rs2544654	5:72888280	AC008387.1	G/T	0.284764	-0.0127698	0.00217946	4.7e-09			0.135	0.1262	0.2846
ApoA-I	rs254559	5:134444982	C5orf66	C/A	0.595163	0.0170733	0.00200224	1.5e-17	rs254560	0.9918	0.088	0.0307	0.00418	C=G,A=A
ApoA-I	rs2642438	1:220970028		A/G	0.297377	-0.0291299	0.00214053	3.6e-42			0.0427	0.0348	0.2197
ApoA-I	rs267738	1:150940625	CERS2	T/G	0.780702	-0.0343544	0.00236651	9.5e-48			-0.0789	0.0377	0.03671
ApoA-I	rs2698737	6:139226719	REPS1	C/T	0.508534	0.0108928	0.00197091	3.3e-08	rs2698738	0.996	-0.023	0.0297	0.4398	C=C,T=T
ApoA-I	rs2700892	7:36171620	EEPD1	A/C	0.546974	0.0138725	0.00197296	2e-12			0.0152	0.0298	0.6102
ApoA-I	rs2740488	9:107661742	ABCA1	A/C	0.734464	0.0805177	0.00222507	9.9e-287	rs1883025	0.9629	-0.0287	0.0355	0.4185	A=C,C=T
ApoA-I	rs2792751	10:113940329	GPAM	T/C	0.274865	0.0375265	0.00219688	2e-65			-0.0535	0.0322	0.09622
ApoA-I	rs2804894	10:33647091	NRP1	G/A	0.265162	-0.0162576	0.00224883	4.9e-13			0.0087	0.0347	0.8018
ApoA-I	rs28362901	15:74712937	SEMA7A	C/A	0.911633	0.0246903	0.00345831	9.4e-13
ApoA-I	rs28567061	22:50348970	PIM3	A/G	0.776874	0.0156946	0.00241187	7.7e-11
ApoA-I	rs286965	5:153360230	FAM114A2	T/C	0.36779	0.0159839	0.00203477	4e-15			0.0412	0.0317	0.193
ApoA-I	rs28824216	4:92599431	CCSER1	C/T	0.978208	-0.03756	0.00675234	2.7e-08	rs17018661	1	0.0145	0.1226	0.9055	C=A,T=T
ApoA-I	rs2923078	11:10381766	AMPD3	A/T	0.717646	0.0187948	0.00217481	5.5e-18			-0.0016	0.0333	0.9623
ApoA-I	rs2925979	16:81534790	CMIP	T/C	0.30013	-0.0285198	0.00213012	7e-41			0.0224	0.0343	0.5147
ApoA-I	rs2943645	2:227099180	IRS1	C/T	0.353233	0.0338545	0.00204872	2.4e-61			-0.0061	0.0305	0.8419
ApoA-I	rs2963472	5:157999022	EBF1	G/A	0.785347	0.0180661	0.00240675	6.1e-14			0.0264	0.0367	0.4727
ApoA-I	rs2965169	19:45251156	BCL3	A/C	0.611283	-0.0188854	0.00201249	6.3e-21
ApoA-I	rs2972166	3:12316339	PPARG	G/A	0.725341	-0.014956	0.00220832	1.3e-11
ApoA-I	rs2982521	6:139835329	CITED2	A/T	0.371648	-0.0151936	0.00202892	7e-14	rs632057	0.9958	-0.0198	0.0307	0.5185	A=T,T=G
ApoA-I	rs3014246	1:46086077	CCDC17	C/T	0.295598	-0.0117175	0.0021445	4.7e-08	rs1547925	1	-0.0208	0.0334	0.5328	C=C,T=T
ApoA-I	rs3184504	12:111884608	SH2B3	T/C	0.482682	-0.0166019	0.00196262	2.7e-17			0.0365	0.03	0.2236
ApoA-I	rs32578	5:149211868	PPARGC1B	G/A	0.691042	-0.0123744	0.00212672	5.9e-09	rs32579	0.9268	-0.0133	0.0326	0.6834	G=C,A=T	Excluded after clumping
ApoA-I	rs33042	16:28139077	XPO6	G/A	0.753871	-0.0166637	0.00227793	2.6e-13	rs4368163	0.8571	-0.0394	0.0328	0.2285	G=A,A=T
ApoA-I	rs331	8:19820405	LPL	G/A	0.73515	-0.0875575	0.00222045	0			-0.0592	0.034	0.08187
ApoA-I	rs34138141	17:40781561	TUBG1	G/T	0.719324	0.0180979	0.00218736	1.3e-16	rs10454087	0.9446	0.0738	0.0336	0.02811	G=C,T=T
ApoA-I	rs34180494	15:75370012	PPCDC	A/C	0.726235	0.0127805	0.00219934	6.2e-09	rs1867147	0.9364	-0.0389	0.0334	0.2438	A=C,C=T
ApoA-I	rs34184910	3:104274356	ALCAM	A/G	0.627857	-0.0111436	0.00203114	4.1e-08	rs9819153	0.9876	0.002	0.0305	0.9483	A=C,G=T
ApoA-I	rs34397747	1:27092322	ARID1A	T/C	0.915688	0.0393519	0.00356125	2.2e-28	rs12731749	0.8817	0.1466	0.0562	0.009124	T=T,C=C
ApoA-I	rs34555420	6:26090270	HFE	G/T	0.901926	0.0256667	0.00330092	7.5e-15							Excluded after clumping
ApoA-I	rs34642857	3:123051019	ADCY5	T/C	0.749372	0.013374	0.00227691	4.3e-09	rs11708067	0.8501	-0.0408	0.0378	0.2811	T=A,C=G
ApoA-I	rs34712273	1:924528	C1orf170	C/A	0.421269	0.0133466	0.00199385	2.2e-11
ApoA-I	rs34767118	7:50271064	C7orf72	A/G	0.674082	-0.0168906	0.00210359	9.8e-16	rs4917014	0.9447	-0.0258	0.0314	0.4118	A=T,G=G
ApoA-I	rs34830321	16:58616997	CNOT1	C/T	0.985968	0.0539701	0.00852997	2.5e-10
ApoA-I	rs34942359	19:46385795	IRF2BP1	C/G	0.818278	0.0190827	0.00254712	6.8e-14	rs7259871	0.9202	0.0945	0.0504	0.06083	C=T,G=C
ApoA-I	rs34955778	16:15139594	PDXDC1	T/C	0.581303	0.0123761	0.00198084	4.2e-10
ApoA-I	rs35007880	14:100795139	SLC25A47	G/T	0.485962	0.0149106	0.00198475	5.8e-14							Excluded after clumping
ApoA-I	rs35137994	19:8429066	ANGPTL4	C/T	0.943642	-0.0371333	0.00425985	2.9e-18
ApoA-I	rs351862	5:176541370	FGFR4	C/T	0.885498	-0.0184288	0.00309539	2.6e-09	rs3733875	0.9906	-0.0128	0.0457	0.7788	C=G,T=T
ApoA-I	rs352126	19:4149566	CREB3L3	C/T	0.665623	-0.0127128	0.00212953	2.4e-09
ApoA-I	rs35624680	12:51201607	ATF1	T/G	0.631762	-0.0132149	0.0020987	3e-10	rs1129406	0.8613	0.0148	0.031	0.6333	T=C,G=T	Excluded after clumping
ApoA-I	rs35650976	3:151990779	MBNL1	C/T	0.699775	-0.0150252	0.00215239	2.9e-12	rs12488207	1	0.0265	0.0343	0.4397	C=T,T=C
ApoA-I	rs35715914	6:27592003	ZNF184	C/T	0.889263	0.0301638	0.00315458	1.2e-21	rs13210634	1	-0.0115	0.0671	0.8645	C=A,T=G	Excluded after clumping
ApoA-I	rs36057735	6:31319923	HLA-B	C/G	0.800848	0.0304388	0.00245872	3.4e-35							Excluded after clumping
ApoA-I	rs36089024	11:67244644	AIP	C/T	0.57593	-0.012235	0.00198318	6.9e-10	rs11601325	0.9959	0.035	0.0301	0.2447	C=G,T=A	Excluded after clumping
ApoA-I	rs36090449	11:57053998	TNKS1BP1	G/A	0.955292	-0.0340035	0.00475897	9e-13	rs1939488	1	0.1381	0.0762	0.06991	G=T,A=G	Excluded after clumping
ApoA-I	rs36096231	8:72399623	RP11-1102P16.1	C/T	0.927521	0.020767	0.00378774	4.2e-08	rs13250456	1	-0.0003	0.0628	0.9963	C=C,T=T
ApoA-I	rs367070	19:54800500	LILRA3	A/G	0.774619	-0.0390569	0.0023556	9.6e-62	rs416867	0.9799	0.0636	0.0426	0.1355	A=G,G=A
ApoA-I	rs367677	14:69273090	ZFP36L1	A/G	0.759992	-0.0174973	0.00231339	3.9e-14	rs8011558	0.9777	0.0301	0.0357	0.3997	A=C,G=T
ApoA-I	rs3732356	3:119529113	NR1I2	G/T	0.0662205	0.036854	0.00398188	2.1e-20
ApoA-I	rs374039502	13:108960385	TNFSF13B	T/A	0.978937	0.0439974	0.00726647	1.4e-09
ApoA-I	rs3740688	11:47380340	SPI1	G/T	0.455367	-0.0156318	0.00197347	2.4e-15
ApoA-I	rs3747973	1:205677148	NUCKS1	A/G	0.407445	-0.014824	0.00199593	1.1e-13
ApoA-I	rs3749748	5:127350549	SLC12A2	C/T	0.752742	-0.0220869	0.00228402	4e-22			-0.0462	0.0352	0.189
ApoA-I	rs3760230	17:1994071	SMG6	C/G	0.420735	0.0136187	0.00198956	7.6e-12			-0.009	0.0315	0.7754
ApoA-I	rs3768321	1:40035928	PABPC4	G/T	0.803227	0.0423077	0.00246618	5.7e-66
ApoA-I	rs3798233	6:116317092	FRK	A/C	0.597984	-0.0180323	0.00199992	1.9e-19			-0.0278	0.0299	0.352
ApoA-I	rs3800461	6:34616322	C6orf106	G/C	0.88529	0.0376633	0.00307847	2e-34			0.0422	0.0485	0.3844
ApoA-I	rs3802548	10:45952745		T/A	0.759572	-0.0340926	0.00229834	8.9e-50	rs11239528	1	-0.0629	0.0357	0.07787	T=A,A=G
ApoA-I	rs3814883	16:29994922	TAOK2	C/T	0.51746	0.0127298	0.00195928	8.2e-11			-0.0554	0.031	0.07363
ApoA-I	rs3859588	20:46476143	SULF2	T/A	0.782241	0.0146912	0.00240226	9.6e-10
ApoA-I	rs3897473	13:95253920	GPR180	T/G	0.379231	0.0115617	0.00202557	1.1e-08	rs3897474	0.9828	0.0024	0.0315	0.9395	T=C,G=T
ApoA-I	rs3915932	10:80941936	ZMIZ1	G/C	0.585024	-0.015788	0.00199569	2.6e-15			0.0156	0.0301	0.6041
ApoA-I	rs3936511	5:55860781	AC022431.2	A/G	0.807961	0.0220026	0.00249237	1.1e-18			0.0531	0.0412	0.1968
ApoA-I	rs41272086	6:161008646	LPA	G/A	0.894422	0.0372996	0.00319609	1.8e-31
ApoA-I	rs41292412	18:56118358	ALPK2	C/T	0.987877	0.0569416	0.00913453	4.6e-10							Excluded after clumping
ApoA-I	rs4239651	20:46340596	SULF2	T/C	0.205607	-0.0264197	0.00242944	1.5e-27			-0.0074	0.0461	0.8723
ApoA-I	rs4273010	15:44947434	SPG11	T/C	0.9746	0.0584625	0.00633383	2.7e-20							Excluded after clumping
ApoA-I	rs429358	19:45411941	APOE	T/C	0.845522	0.102369	0.00271633	8.3E-311
ApoA-I	rs4356188	11:109963745	ZC3H12C	C/G	0.299205	0.0181862	0.00214289	2.1e-17	rs2187390	0.9953	-0.0428	0.0319	0.1797	C=G,G=T
ApoA-I	rs4441609	3:36892717	TRANK1	T/C	0.374426	-0.0111193	0.00202538	4e-08			0.0293	0.0306	0.3375
ApoA-I	rs4450131	10:126383363	RP11-12J10.3	T/C	0.474748	-0.01161	0.00197357	4e-09			0.0563	0.0295	0.05609
ApoA-I	rs4474021	8:12632903	LONRF1	G/T	0.680744	0.0125948	0.00209906	2e-09			-0.056	0.0349	0.1082
ApoA-I	rs450244	11:2940492	SLC22A18	T/C	0.0892726	-0.0302382	0.00345079	1.9e-18	rs16928809	0.9747	-0.0122	0.0536	0.82	T=A,C=G
ApoA-I	rs4599108	2:85543222	TGOLN2	C/T	0.512398	-0.0140406	0.00198273	1.4e-12	rs7608881	0.8359	-0.0788	0.0296	0.007748	C=G,T=C
ApoA-I	rs4632228	18:19641009	RP11-595B24.2	G/T	0.790504	0.0198726	0.00240866	1.6e-16	rs4800347	0.8223	-0.0382	0.0341	0.2624	G=C,T=G
ApoA-I	rs4648892	1:23720185	TCEA3	C/T	0.281526	-0.015952	0.00217698	2.3e-13			-0.036	0.1324	0.7859
ApoA-I	rs4652192	1:176748136	PAPPA2	C/A	0.808714	-0.0150196	0.0025069	2.1e-09			0.0317	0.0473	0.5029
ApoA-I	rs4654395	1:29567412	PTPRU	C/T	0.474982	0.0122927	0.00196807	4.2e-10	rs4654390	0.8633	0.053	0.0293	0.07081	C=T,T=A
ApoA-I	rs4676609	3:39214256	XIRP1	C/T	0.803551	-0.0150331	0.00247485	1.2e-09			-0.0096	0.0391	0.8056
ApoA-I	rs4714554	6:41992983	CCND3	A/G	0.388508	-0.0143264	0.0020313	1.8e-12			-0.0368	0.0354	0.2983
ApoA-I	rs4725969	7:150558515	AOC1	C/T	0.660348	-0.0123429	0.00208524	3.2e-09
ApoA-I	rs4762756	12:20597577	PDE3A	T/C	0.264372	-0.0140001	0.00224822	4.7e-10
ApoA-I	rs4775033	15:58644087	LIPC	A/T	0.879582	0.0500198	0.00302682	2.4e-61	rs4775031	0.8394	0.0007	0.0439	0.9874	A=C,T=A
ApoA-I	rs4784709	16:56711375	MT1X	T/A	0.0408163	0.0618129	0.00494561	7.6e-36
ApoA-I	rs4820346	22:39125074	GTPBP1	C/G	0.307077	-0.0129181	0.00213889	1.5e-09			0.0379	0.0326	0.2455
ApoA-I	rs4871603	8:126480367	TRIB1	C/T	0.346694	-0.0161806	0.00205757	3.7e-15			0.0985	0.0313	0.001619
ApoA-I	rs4875043	8:144496772	MAFA	A/C	0.783158	0.0151542	0.00240482	2.9e-10			-0.122	0.1683	0.4684
ApoA-I	rs4930352	11:66066993	TMEM151A	G/T	0.505885	-0.0167052	0.00199707	6e-17			0.004	0.0297	0.8923
ApoA-I	rs49675	8:9151688	RP11-10A14.4	G/A	0.901949	-0.0211674	0.00330919	1.6e-10			-0.0142	0.0518	0.784
ApoA-I	rs4979372	9:117140082	AKNA	T/C	0.511303	-0.0154228	0.00197296	5.4e-15			-0.048	0.03	0.1094		Excluded after clumping
ApoA-I	rs4999718	6:31324373	HLA-B	A/G	0.630768	-0.0144802	0.00219023	3.8e-11							Excluded after clumping
ApoA-I	rs514924	11:118346863	KMT2A	A/G	0.100401	0.0198139	0.00327281	1.4e-09	rs524936	1	0.0216	0.048	0.6537	A=A,G=G
ApoA-I	rs515756	11:117201165	CEP164	T/G	0.718667	-0.01347	0.0021874	7.4e-10	rs527347	0.8395	-0.035	0.0356	0.3247	T=A,G=G
ApoA-I	rs55652051	22:29905277	THOC5	A/G	0.770606	0.014846	0.00235325	2.8e-10	rs2188120	0.9887	-0.0032	0.0353	0.9273	A=C,G=A
ApoA-I	rs55710224	7:100698648	MUC17	G/A	0.501469	-0.01218	0.00196526	5.7e-10	rs4515479	0.9199	-0.0064	0.0299	0.8304	G=G,A=A
ApoA-I	rs557675	11:65566719	OVOL1	T/G	0.529569	-0.0138905	0.00196706	1.6e-12			-0.0108	0.0297	0.7156
ApoA-I	rs55781197	16:67940350	PSKH1	A/G	0.88506	-0.056117	0.00305789	3.2e-75	rs16942887	1	-0.0123	0.0454	0.7861	A=G,G=A
ApoA-I	rs557933	1:234853268	IRF2BP2	A/C	0.479748	-0.0190966	0.00196511	2.5e-22			0.0504	0.1105	0.6483
ApoA-I	rs55801554	5:158622532	RNF145	C/A	0.752711	-0.0137178	0.0022792	1.8e-09	rs6888950	0.9845	0.0123	0.0359	0.7319	C=T,A=G
ApoA-I	rs559355	11:75451281	MOGAT2	A/T	0.842654	0.0446533	0.00269132	8e-62	rs644361	1	0.1768	0.0396	8.213e-06	A=A,T=G
ApoA-I	rs56090699	8:19998949	SLC18A1	T/C	0.6987	-0.0153025	0.00215101	1.1e-12	rs1018079	0.9776	-0.0455	0.0334	0.1732	T=T,C=C
ApoA-I	rs56105022	1:224544746	CNIH4	G/A	0.964203	0.0378328	0.00555823	1e-11	rs12129540	1	0.2261	0.1097	0.03931	G=C,A=T
ApoA-I	rs56196860	12:2908330	FKBP4	C/A	0.968802	-0.0343632	0.00564143	1.1e-09
ApoA-I	rs56263064	12:122631964	MLXIP	C/G	0.714106	-0.013661	0.0022035	5.7e-10							Excluded after clumping
ApoA-I	rs56271783	11:64004723	VEGFB	G/C	0.954733	0.0405349	0.0047655	1.8e-17
ApoA-I	rs568551048	6:32507224	HLA-DRB5	A/G	0.412962	-0.0205075	0.00209275	1.1e-22
ApoA-I	rs58473820	11:122514403	UBASH3B	C/T	0.622012	-0.0207422	0.00202647	1.4e-24	rs6589939	0.9958	-0.017	0.0312	0.5861	C=A,T=G
ApoA-I	rs587739738	1:149846196	HIST2H2BE	C/T	0.917562	-0.0218726	0.00358647	1.1e-09	rs1046332	0.9528	-0.0343	0.0653	0.5988	C=T,T=C	Excluded after clumping
ApoA-I	rs589942	1:20916080	CDA	C/G	0.661916	0.018547	0.00207141	3.4e-19	rs471760	0.9768	-0.0065	0.0319	0.8373	C=G,G=A
ApoA-I	rs59038405	1:42562594	GUCA2B	A/T	0.510226	-0.0116146	0.00196612	3.5e-09	rs12134687	0.992	0.0212	0.0312	0.4969	A=G,T=A
ApoA-I	rs59104589	2:242237902	HDLBP	C/T	0.641801	-0.0170267	0.00204213	7.6e-17	rs1476698	0.9525	0.0134	0.0306	0.6621	C=A,T=G
ApoA-I	rs59137082	6:33732365	LEMD2	C/T	0.755945	-0.0136526	0.00228506	2.3e-09	rs4711346	0.9375	-0.0651	0.0351	0.06338	C=C,T=G
ApoA-I	rs59347135	8:19750044	LPL	C/G	0.953794	0.0806336	0.0047902	1.4e-63
ApoA-I	rs59586387	19:41375030	CTC-490E21.12	C/G	0.938667	-0.0266219	0.00408352	7.1e-11	rs7247903	0.9114	-0.1554	0.1003	0.1214	C=A,G=G	Excluded after clumping
ApoA-I	rs6059958	20:30143278	HM13	C/T	0.829316	-0.0172529	0.00263076	5.4e-11			-0.0152	0.0395	0.6999
ApoA-I	rs6062510	20:62372148	SLC2A4RG	G/C	0.325588	0.015191	0.0020965	4.3e-13	rs6011066	1	-0.0574	0.0325	0.07697	G=G,C=A
ApoA-I	rs60667919	12:57480320	TMEM194A	C/A	0.321425	-0.0135147	0.00212607	2.1e-10
ApoA-I	rs6123685	20:55836040	BMP7	G/A	0.745269	-0.0159338	0.00225565	1.6e-12							Excluded after clumping
ApoA-I	rs613808	11:116710968	APOA1	A/G	0.284602	0.0849428	0.00218408	0
ApoA-I	rs61596977	8:95997165	NDUFAF6	C/T	0.859622	0.0154721	0.00282672	4.4e-08	rs10111300	0.9487	-0.0049	0.0428	0.9097	C=C,T=G
ApoA-I	rs61748951	1:156038058	RAB25	C/A	0.975914	0.0368176	0.00659927	2.4e-08
ApoA-I	rs61789561	3:135917627	MSL2	G/A	0.80409	-0.0313064	0.00247209	9.4e-37	rs17252498	0.8977	-0.0189	0.0371	0.6109	G=A,A=C
ApoA-I	rs61805076	1:182154990	ZNF648	T/C	0.666571	0.0153261	0.002078	1.6e-13	rs1689791	1	-0.0074	0.0309	0.8101	T=A,C=G
ApoA-I	rs62114506	2:242793	SH3YL1	G/C	0.737908	-0.0140515	0.00222631	2.8e-10
ApoA-I	rs62135193	2:48755477	STON1	C/T	0.458625	0.0108683	0.00197624	3.8e-08
ApoA-I	rs62203108	20:46120168	NCOA3	T/C	0.713194	-0.0165608	0.00217303	2.5e-14	rs11908187	1	-0.0614	0.0357	0.0851	T=T,C=C
ApoA-I	rs62271373	3:150066540	TSC22D2	T/A	0.939995	0.0272036	0.00420894	1e-10							Excluded after clumping
ApoA-I	rs62369484	5:43791149	NNT	T/C	0.943631	0.02498	0.00426922	4.9e-09	rs10473333	0.8818	0.2701	0.0824	0.001044	T=T,C=A
ApoA-I	rs62405458	5:180225919	MGAT1	C/T	0.817329	0.0147331	0.00255021	7.6e-09
ApoA-I	rs62555197	9:28433953	LINGO2	A/C	0.805905	0.0146591	0.00266194	3.7e-08
ApoA-I	rs635634	9:136155000	SURF6	C/T	0.815974	-0.030651	0.00253691	1.3e-33			0.1044	0.1461	0.475
ApoA-I	rs6430954	2:128592495	POLR2D	G/T	0.68253	0.0137928	0.00210524	5.7e-11	rs17340489	0.9548	0.0436	0.0327	0.1822	G=C,T=T
ApoA-I	rs6448429	4:26066863	RBPJ	C/T	0.833887	0.02225	0.00265754	5.6e-17	rs10019888	0.9736	-0.0167	0.0401	0.6775	C=A,T=G
ApoA-I	rs6458867	6:52629980	GSTA2	A/G	0.356269	-0.0113728	0.00205201	3e-08	rs6458869	1	-0.0109	0.0346	0.7519	A=C,G=A
ApoA-I	rs6467595	7:135247752	NUP205	C/T	0.227517	-0.0145539	0.00234881	5.8e-10			-0.0135	0.0371	0.7151
ApoA-I	rs6469605	8:116601894	TRPS1	C/T	0.431617	-0.0350594	0.00198252	5.5e-70	rs7357472	1	-0.0434	0.031	0.1623	C=T,T=A
ApoA-I	rs6499102	16:66906224	NAE1	A/G	0.0589872	-0.0372104	0.00415234	3.2e-19	rs11645675	0.8952	0.0815	0.1029	0.4285	A=T,G=C
ApoA-I	rs6507716	18:21115060	NPC1	A/G	0.511556	-0.0134498	0.00196611	7.9e-12			0.0061	0.0299	0.8379
ApoA-I	rs6532796	4:100042242	ADH4	A/G	0.293761	0.0131755	0.00215734	1e-09			0.0152	0.0334	0.6497
ApoA-I	rs66757203	6:26454956	BTN3A3	C/T	0.880396	0.0257398	0.00301601	1.4e-17	rs3823158	1	-0.0043	0.0604	0.9431	C=T,T=A	Excluded after clumping
ApoA-I	rs6686889	1:25030470	SRRM1	C/T	0.750115	0.0156868	0.00226309	4.2e-12	rs16829945	0.9848	0.0246	0.0339	0.4692	C=C,T=T
ApoA-I	rs676210	2:21231524	APOB	G/A	0.794905	-0.0601182	0.00242421	9.2e-136			-0.0628	0.0356	0.07771
ApoA-I	rs6765484	3:50041313	RBM6	C/T	0.527299	-0.0203492	0.00196593	4.1e-25			-0.0113	0.0295	0.7009
ApoA-I	rs6785881	3:160153989	RP11-432B6.3	C/T	0.521522	0.0116771	0.00196603	2.9e-09	rs1047210	1	-0.0092	0.0305	0.762	C=A,T=C
ApoA-I	rs6807935	3:141114293	ZBTB38	A/G	0.656725	0.0126318	0.00206731	9.9e-10	rs2011092	0.9817	0.0168	0.0314	0.5924	A=T,G=C
ApoA-I	rs681869	18:2981398	LPIN2	C/T	0.295848	0.0164637	0.00215131	2e-14			0.0234	0.0333	0.4826
ApoA-I	rs686030	9:15304782	TTC39B	C/A	0.141355	-0.0563409	0.00281952	7.8e-89			-0.1111	0.0424	0.00884
ApoA-I	rs6969773	7:980566	ADAP1	T/C	0.532669	0.0108347	0.00197333	4e-08
ApoA-I	rs6977416	7:150542711	AOC1	G/A	0.665537	0.0157237	0.00209853	6.7e-14	rs6977081	0.9953	0.0645	0.0323	0.04609	G=G,A=T
ApoA-I	rs698927	1:93836218	DR1	A/C	0.816222	-0.0245571	0.00253041	2.9e-22			-0.0351	0.0404	0.3848
ApoA-I	rs7036107	9:92177897	GADD45G	A/G	0.488913	0.011274	0.00200141	1.8e-08	rs3949781	0.8838	0.1197	0.1095	0.2742	A=T,G=A
ApoA-I	rs7119167	11:73228685	FAM168A	T/C	0.788682	-0.0136483	0.0024035	1.4e-08			0.0167	0.0366	0.6487		Excluded after clumping
ApoA-I	rs7134035	12:6733889	LPAR5	C/T	0.18433	-0.0165743	0.00256279	1e-10	rs1639123	0.972	-0.01	0.0439	0.8205	C=C,T=T
ApoA-I	rs71355297	17:568515	VPS53	C/T	0.770405	0.0141052	0.00233598	1.6e-09	rs11654989	0.9248	0.0183	0.0376	0.627	C=G,T=C
ApoA-I	rs7136506	12:125326153	SCARB1	T/C	0.783531	0.031893	0.00242306	1.4e-39	rs11057844	0.8095	-0.1124	0.1456	0.4398	T=C,C=T
ApoA-I	rs71421262	14:103243408	TRAF3	A/G	0.406734	-0.0115301	0.00200448	8.8e-09
ApoA-I	rs7170463	15:41888918	TYRO3	A/G	0.688663	-0.0161348	0.00211844	2.6e-14	rs12902047	0.861	-0.0268	0.0328	0.415	A=A,G=C
ApoA-I	rs7186799	16:57220016	FAM192A	A/C	0.562484	0.0185871	0.00197001	3.9e-21			-0.0215	0.031	0.4879
ApoA-I	rs7192161	16:31331958	ITGAM	C/T	0.586851	-0.0119715	0.00198366	1.6e-09	rs11150610	0.9795	-0.0437	0.0296	0.14	C=C,T=A	Excluded after clumping
ApoA-I	rs7222619	17:76386406	PGS1	T/C	0.456911	-0.0303334	0.00205464	2.5e-49
ApoA-I	rs7238484	18:57735552	PMAIP1	G/T	0.731695	0.0214317	0.00221705	4.2e-22	rs1942867	1	0.1364	0.1294	0.2917	G=G,T=A
ApoA-I	rs7251640	19:18614935	ELL	T/C	0.805995	-0.0152317	0.00250039	1.1e-09			-0.0642	0.0434	0.1391
ApoA-I	rs7259070	19:47562509	ZC3H4	T/C	0.404152	0.0145609	0.0020167	5.2e-13
ApoA-I	rs72647336	8:126445055	TRIB1	G/A	0.943368	0.0249996	0.00457378	4.6e-08
ApoA-I	rs72729623	4:154208278	TRIM2	C/T	0.856584	0.0153385	0.00280257	4.4e-08
ApoA-I	rs72755439	9:100809135	NANS	C/T	0.711508	-0.0121414	0.00220886	3.9e-08	rs10081625	0.9396	-0.0029	0.0336	0.9304	C=C,T=T
ApoA-I	rs72796869	2:32381964	SPAST	C/T	0.960924	-0.0331033	0.00513494	1.1e-10
ApoA-I	rs72823014	10:115786236	ADRB1	G/A	0.873848	-0.0230286	0.00296456	8e-15
ApoA-I	rs72836561	17:41926126	CD300LG	C/T	0.968695	0.14208	0.00564041	5.2e-140
ApoA-I	rs72926946	2:203477868	FAM117B	C/A	0.703539	0.015461	0.00214319	5.4e-13	rs1971739	0.986	0.0036	0.0324	0.9117	C=C,A=G
ApoA-I	rs72959041	6:127454893	RSPO3	G/A	0.950874	0.0359893	0.00460063	5.2e-15
ApoA-I	rs7304462	12:115894190	RP11-116D17.1	G/A	0.44609	-0.0132349	0.00197577	2.1e-11			-0.0076	0.03	0.7987		Excluded after clumping
ApoA-I	rs7304603	12:71114400	PTPRR	T/C	0.462314	0.0126461	0.0019742	1.5e-10	rs2137537	0.9445	-0.0572	0.117	0.625	T=T,C=C
ApoA-I	rs73052033	3:185828465	DGKG	T/C	0.814913	0.0183914	0.00253185	3.8e-13	rs9816226	0.974	-0.0081	0.0388	0.8352	T=T,C=A
ApoA-I	rs73082723	3:51926817	IQCF1	C/A	0.780259	-0.0151008	0.00246256	8.7e-10							Excluded after clumping
ApoA-I	rs73119306	12:57826982	INHBC	A/G	0.759483	-0.0276532	0.00229125	1.5e-33	rs3741414	0.9937	-0.0232	0.0384	0.546	A=C,G=T
ApoA-I	rs731758	17:29723000	RAB11FIP4	C/G	0.382113	-0.0125618	0.00202904	6e-10	rs731759	1	-0.0218	0.0324	0.5003	C=A,G=T
ApoA-I	rs73216700	3:108865198	MORC1	G/A	0.570104	-0.0164155	0.00198269	1.2e-16	rs4855697	1	-0.0237	0.0305	0.4363	G=A,A=G
ApoA-I	rs73375614	8:116969700	TRPS1	T/C	0.94403	-0.0242534	0.00430936	1.8e-08
ApoA-I	rs73457437	11:49500475	FOLH1	G/A	0.967898	0.0336631	0.00555828	1.4e-09							Excluded after clumping
ApoA-I	rs73578509	11:116481694	BUD13	C/G	0.982381	0.0549259	0.00763748	6.4e-13
ApoA-I	rs737338	19:11347657	DOCK6	C/T	0.964893	0.108223	0.00533406	1.6e-91			-0.0118	0.0716	0.8689
ApoA-I	rs738409	22:44324727	PNPLA3	C/G	0.783162	0.0226623	0.00238343	1.9e-21			0.1583	0.0355	8.089e-06
ApoA-I	rs74333499	2:20499704	PUM2	T/C	0.940568	0.0239259	0.00430197	2.7e-08
ApoA-I	rs74419430	6:153459904	RGS17	T/A	0.577664	-0.0128452	0.00199382	1.2e-10	rs1281958	0.9919	-0.0167	0.0312	0.5928	T=C,A=A
ApoA-I	rs74444445	8:19852491	LPL	T/C	0.976187	0.0591225	0.0067	1.1e-18
ApoA-I	rs74456742	17:42191796	HDAC5	G/A	0.961964	-0.030615	0.00530014	7.6e-09
ApoA-I	rs74500135	9:106603816	SMC2	T/C	0.990174	-0.0736017	0.0103377	1.1e-12
ApoA-I	rs74913239	9:114298364	ZNF483	G/A	0.840884	0.016129	0.002686	1.9e-09
ApoA-I	rs74963256	20:51588847	TSHZ2	T/C	0.906503	0.0191768	0.00340832	1.8e-08
ApoA-I	rs7503353	17:8107979	AURKB	G/T	0.467984	0.0135036	0.00197325	7.7e-12			0.0231	0.0316	0.4645
ApoA-I	rs7514202	1:243812659	AKT3	G/A	0.134411	-0.0167289	0.0028918	7.3e-09	rs7547861	0.9207	0.058	0.1627	0.7213	G=C,A=T
ApoA-I	rs75152587	16:56579961	MT4	G/T	0.98724	0.0797509	0.00879609	1.2e-19
ApoA-I	rs75246752	1:145630111	RNF115	G/C	0.987126	-0.0496485	0.00867524	1e-08
ApoA-I	rs75265117	2:165518799	COBLL1	C/G	0.88007	-0.0314966	0.00302063	1.9e-25	rs10490694	0.9849	0.0042	0.044	0.9237	C=G,G=A
ApoA-I	rs75406471	10:5257647	AKR1C4	G/A	0.845749	0.0246893	0.00272181	1.2e-19	rs17134588	0.9907	0.0513	0.0425	0.2274	G=G,A=A
ApoA-I	rs7546242	1:66093030	LEPR	C/T	0.63034	-0.0153554	0.00202981	3.9e-14	rs6588153	1	-0.0138	0.0342	0.6859	C=T,T=A
ApoA-I	rs75663391	15:63910433	HERC1	G/T	0.319425	-0.0129754	0.00211784	9e-10	rs2058914	0.8916	-0.0224	0.0334	0.5038	G=G,T=A
ApoA-I	rs75988962	17:73824786	UNC13D	C/T	0.881442	-0.0172523	0.00304949	1.5e-08
ApoA-I	rs76213248	19:11269893	SPC24	C/T	0.589627	-0.0213327	0.00200197	1.6e-26
ApoA-I	rs76428106	13:28604007	FLT3	T/C	0.987026	0.0607578	0.00904644	1.9e-11
ApoA-I	rs76456334	7:25827967	NFE2L3	T/C	0.960372	0.0369205	0.00512025	5.6e-13	rs17152880	0.8821	-0.0367	0.1002	0.714	T=T,C=C
ApoA-I	rs7700617	5:39546706	DAB2	C/A	0.502653	0.0126975	0.0019699	1.2e-10			0.012	0.0317	0.7052
ApoA-I	rs77234291	16:66911898	PDP2	A/G	0.983691	-0.046634	0.00770393	1.4e-09	rs11568310	0.8669	-0.0931	0.1339	0.487	A=C,G=T	Excluded after clumping
ApoA-I	rs77542162	17:67081278	ABCA6	A/G	0.977538	0.0526321	0.00663631	2.2e-15
ApoA-I	rs7757193	6:109510972	CEP57L1	G/A	0.634579	0.0127478	0.00204441	4.5e-10			0.021	0.0319	0.5107
ApoA-I	rs77631377	16:69049293	TANGO6	C/T	0.958133	0.0373628	0.00495333	4.6e-14							Excluded after clumping
ApoA-I	rs7784748	7:4784652	FOXK1	T/C	0.428338	-0.0111733	0.00198257	1.7e-08			0.0267	0.0331	0.4205
ApoA-I	rs77947762	18:48897509	MEX3C	G/A	0.979323	-0.0423364	0.00763072	2.9e-08							Excluded after clumping
ApoA-I	rs77960347	18:47109955	LIPG	A/G	0.986709	-0.336049	0.0085597	0
ApoA-I	rs78025076	4:110569620	CCDC109B	C/T	0.979683	0.064208	0.00695171	2.6e-20
ApoA-I	rs78058190	2:219699999	PRKAG3	G/A	0.949559	0.0662511	0.00505158	2.7e-39
ApoA-I	rs7817574	8:144302570	GPIHBP1	T/C	0.815097	-0.0361808	0.00252018	9.7e-47
ApoA-I	rs7835108	8:12928753	DLC1	G/C	0.448756	-0.0108814	0.00197672	3.7e-08	rs6531022	1	-0.0808	0.0303	0.007711	G=T,C=C
ApoA-I	rs78359342	3:196160928	UBXN7	G/T	0.732533	0.0131701	0.00222959	3.5e-09	rs4401393	0.9949	0.0294	0.0343	0.3912	G=T,T=A
ApoA-I	rs78595810	3:46909812	MYL3	G/T	0.986694	0.0666867	0.00856846	7.1e-15
ApoA-I	rs78608249	17:7455707	TNFSF12	C/T	0.709918	0.0155404	0.00217237	8.4e-13
ApoA-I	rs78937603	10:51580467	NCOA4	C/G	0.860092	-0.0160764	0.00283031	1.3e-08	rs17720205	1	-0.0069	0.0476	0.8841	C=C,G=T	Excluded after clumping
ApoA-I	rs7896518	10:65104500	JMJD1C	A/G	0.571984	-0.0153161	0.00200566	2.2e-14			-0.0674	0.0308	0.02886
ApoA-I	rs79009737	12:133124753	FBRSL1	G/A	0.858319	-0.0173699	0.00282289	7.6e-10	rs12423664	0.9339	0.0766	0.0581	0.1867	G=G,A=A	Excluded after clumping
ApoA-I	rs7943699	11:46320022	CREB3L1	G/A	0.515256	0.0154633	0.00197365	4.7e-15	rs6485674	0.9725	-0.012	0.0311	0.7009	G=C,A=G	Excluded after clumping
ApoA-I	rs79506257	13:103553567	ERCC5	G/A	0.952214	-0.0282748	0.00465121	1.2e-09	rs4150336	0.9446	0.1106	0.1068	0.3002	G=C,A=T
ApoA-I	rs7953249	12:121403724	AC079602.1	G/A	0.410997	0.0160949	0.00199513	7.2e-16			-0.0451	0.0295	0.1269
ApoA-I	rs79940707	16:72181553	PMFBP1	C/T	0.842973	-0.0190564	0.0026859	1.3e-12	rs9302635	0.8551	0.0525	0.0439	0.2318	C=T,T=C
ApoA-I	rs79984435	16:56834234	NUP93	G/A	0.907798	0.0856304	0.00337382	4.1e-142	rs16962399	0.9888	0.0174	0.0527	0.7408	G=C,A=T
ApoA-I	rs80236739	15:58972699	ADAM10	A/G	0.950165	0.0320701	0.00450659	1.1e-12
ApoA-I	rs8039305	15:91422543	FURIN	T/C	0.524054	-0.0127294	0.00196941	1e-10	rs11539637	0.9372	-0.2209	0.1207	0.06718	T=T,C=C
ApoA-I	rs804267	8:11629241	NEIL2	G/A	0.319317	0.0183105	0.00210729	3.7e-18			0.1006	0.0344	0.003463		Excluded after clumping
ApoA-I	rs804553	20:22144775	FOXA2	T/C	0.497363	0.0114623	0.00196951	5.9e-09			0.0028	0.0303	0.925
ApoA-I	rs8075019	17:17455192	PEMT	G/A	0.876268	0.0191152	0.00299977	1.9e-10							Excluded after clumping
ApoA-I	rs8086351	18:47171888	LIPG	C/G	0.175966	-0.0961121	0.00257862	4.5e-304			0.063	0.042	0.1336
ApoA-I	rs8103728	19:33900257	PEPD	C/G	0.330405	-0.0228755	0.00208921	6.7e-28	rs731839	0.9866	-0.0404	0.033	0.2205	C=G,G=A
ApoA-I	rs8135417	22:31559255	RNF185	G/A	0.353604	-0.0113468	0.00205947	3.6e-08			0.0392	0.0327	0.2308		Excluded after clumping
ApoA-I	rs848638	2:36808350	FEZ2	C/T	0.63997	0.0112	0.00204144	4.1e-08			-0.0345	0.032	0.2817
ApoA-I	rs921919	12:125265201	SCARB1	G/A	0.330749	0.0370772	0.00212755	5.1e-68	rs838882	0.8442	0.0061	0.0341	0.8569	G=C,A=T
ApoA-I	rs9347737	6:163740322	PACRG	A/G	0.571649	0.0111895	0.00200618	2.4e-08	rs9306	0.886	0.0047	0.0308	0.8786	A=T,G=C
ApoA-I	rs9393926	6:28682725	SCAND3	G/A	0.122701	-0.0306832	0.00298634	9.2e-25	rs9393929	1	0.0167	0.065	0.7973	G=A,A=C	Excluded after clumping
ApoA-I	rs9426827	1:154589965	ADAR	T/C	0.521904	-0.0170499	0.00195924	3.3e-18	rs9427104	1	0.0051	0.0294	0.8633	T=C,C=T
ApoA-I	rs9471972	6:42915021	CNPY3	G/A	0.46484	-0.0269155	0.00196881	1.5e-42	rs9471976	0.9684	-0.0953	0.03	0.001478	G=G,A=T
ApoA-I	rs9559901	13:111529619	ANKRD10	A/C	0.661359	-0.0116984	0.00208374	2e-08			-0.0456	0.0322	0.1574
ApoA-I	rs9604045	13:113927208	CUL4A	G/T	0.746466	-0.0154374	0.00235616	5.7e-11
ApoA-I	rs9608972	22:30931307	SEC14L6	T/C	0.758548	0.017449	0.00230113	3.4e-14	rs1001409	0.9564	0.0573	0.1413	0.6851	T=A,C=G
ApoA-I	rs9704692	11:10366029	AMPD3	C/T	0.536084	-0.010884	0.00199633	5e-08	rs2923089	0.9259	-0.0236	0.0316	0.4537	C=C,T=T
ApoA-I	rs976002	4:69343287	TMPRSS11E	A/G	0.75471	-0.0230775	0.00228222	4.9e-24	rs10020631	0.9743	-0.226	0.3107	0.4669	A=G,G=A
ApoA-I	rs9769088	7:1029585	CYP2W1	T/C	0.611215	0.0213501	0.00202624	5.8e-26
ApoA-I	rs9817452	3:156795414	LEKR1	G/T	0.612301	-0.0174723	0.00202283	5.7e-18	rs10049088	0.9875	0.0096	0.0319	0.7626	G=C,T=T
ApoA-I	rs9866679	3:25516821	RARB	G/T	0.235712	-0.0127699	0.00231235	3.3e-08			-0.0012	0.0403	0.9753
ApoA-I	rs9884482	4:106081636	TET2	T/C	0.62801	0.0157589	0.00203045	8.4e-15			0.0072	0.0306	0.8135
ApoA-I	rs989075	4:69533221	UGT2B15	A/T	0.524773	-0.0188142	0.00198284	2.3e-21
ApoA-I	rs9916613	17:28682453	TMIGD1	T/A	0.643352	0.0173069	0.0020502	3.1e-17			-0.2098	0.1226	0.08704
ApoA-I	rs9980311	21:46899279	COL18A1	A/G	0.744187	0.0171706	0.0022975	7.8e-14
ApoA-I	rs9987289	8:9183358	RP11-10A14.4	A/G	0.0912651	-0.0853006	0.00340147	8.7e-139			-0.1718	0.0547	0.001699
ApoA-I	rs9989419	16:56985139	CETP	A/G	0.394487	-0.11499	0.00199503	0			-0.0237	0.0375	0.5277
ApoA-I	rs9989466	17:45635239	NPEPPS	C/T	0.581774	0.0110731	0.00200708	3.4e-08
SBP	rs10048404	18:54578482	WDR7	T/C	0.3654	-0.228	0.027	3.1e-17		NA	-0.0434	0.0374	0.2459
SBP	rs9532243	13:32191408	RXFP2	A/C	0.4808	0.271	0.0243	6.43e-29	rs1006095	0.988	-0.0266	0.0307	0.387	A=C,C=T
SBP	rs10069690	5:1279790	TERT	T/C	0.2591	0.274	0.029	3.78e-21		NA	-0.0133	0.0544	0.8073
SBP	rs7023828	9:128498594	PBX3	T/C	0.4181	-0.244	0.0249	1.22e-22	rs10125362	0.972	0.0277	0.031	0.3724	C=C,T=T
SBP	rs10233127	7:30933453	AQP1	A/T	0.1092	0.303	0.0409	1.48e-13		NA
SBP	rs10274928	7:28142088	JAZF1	A/G	0.4857	0.159	0.0245	8.68e-11		NA	-0.1138	0.1129	0.3131
SBP	rs78474310	13:73826901	KLF5	A/G	0.9564	-0.483	0.06	8.38e-16	rs1028958	1	0.1383	0.2097	0.5097	A=G,G=T
SBP	rs1043069	1:180859368	XPR1	T/G	0.6183	0.2	0.0255	5.19e-15		NA	-0.0316	0.0321	0.3249
SBP	rs10437954	12:58003922	ARHGEF25	A/G	0.9036	-0.347	0.0424	2.64e-16		NA
SBP	rs1044822	2:230629138	TRIP12	T/C	0.1465	-0.228	0.0348	6.15e-11		NA	-0.0044	0.0431	0.9184
SBP	rs11771693	7:150050111	RARRES2	A/G	0.6721	0.167	0.0265	2.72e-10	rs1051760	0.8977	0.0172	0.0322	0.5942	A=A,G=G
SBP	rs10743086	11:8774923	ST5	A/G	0.207	-0.183	0.0303	1.57e-09		NA	-0.0333	0.0381	0.382
SBP	rs10782230	6:126228512	NCOA7	A/G	0.4831	0.2	0.0246	5.27e-16		NA	-0.0055	0.0306	0.8563
SBP	rs10858966	12:90567026	ATP2B1	C/G	0.2933	0.254	0.0277	5.56e-20		NA	0.0259	0.0337	0.4414
SBP	rs11031051	11:30355707	ARL14EP	A/C	0.6856	-0.19	0.0264	5.8e-13		NA	0.0329	0.033	0.3193
SBP	rs11112548	12:105871914	C12orf75	A/T	0.9531	0.461	0.0623	1.44e-13		NA	0.0494	0.0903	0.5844
SBP	rs11159091	14:75074316	LTBP2	A/G	0.4602	0.179	0.0246	3.26e-13		NA	0.0232	0.0297	0.435
SBP	rs11197813	10:118523933	HSPA12A	A/G	0.7026	-0.18	0.0268	1.84e-11		NA	-0.0329	0.0332	0.322
SBP	rs1133400	10:134459388	INPP5A	A/G	0.7883	-0.261	0.0303	7.04e-18		NA	-0.1226	0.1615	0.4475
SBP	rs11571376	12:1059556	RAD52	C/G	0.7044	-0.188	0.0271	3.49e-12		NA
SBP	rs11623535	14:72462381	RGS6	A/G	0.7426	0.202	0.0277	3.02e-13		NA	-0.002	0.035	0.9549
SBP	rs11632436	15:86295286	RP11-158M2.4	C/G	0.5013	0.206	0.0245	5.11e-17		NA	0.0003	0.0308	0.9932
SBP	rs11634028	15:76276150	NRG4	A/T	0.2069	0.226	0.0316	9.46e-13		NA	0.0033	0.0444	0.9415
SBP	rs35450617	16:6889675	RBFOX1	T/G	0.7	-0.161	0.0269	2.33e-09	rs11866016	0.9609	0.202	0.128	0.1145	T=G,G=A
SBP	rs11876341	18:48799991	MEX3C	A/G	0.6917	-0.223	0.027	1.93e-16		NA	-0.0288	0.0388	0.4584
SBP	rs12511987	4:46595623	GABRA2	T/G	0.8191	-0.215	0.0323	2.71e-11	rs11939764	0.893	0.0321	0.0428	0.4541	T=G,G=A
SBP	rs260508	1:2187085	SKI	T/G	0.6135	0.149	0.0254	5.17e-09	rs12136830	1	0.0015	0.0312	0.9621	T=A,G=T
SBP	rs190194639	11:34068037	CAPRIN1	T/C	0.0767	0.275	0.0468	4.55e-09	rs12419404	0.9729	0.0314	0.064	0.6233	C=G,T=T
SBP	rs12454712	18:60845884	BCL2	T/C	0.6225	0.204	0.026	4.41e-15		NA	-0.0052	0.049	0.9147
SBP	rs4965529	15:100145224	MEF2A	A/C	0.1705	-0.25	0.0325	1.42e-14	rs12593522	0.9929	0.0031	0.0406	0.9391	C=G,A=A
SBP	rs67720684	2:18975439	NT5C1B	A/C	0.239	0.204	0.0291	2.26e-12	rs12614604	0.984	0.0289	0.036	0.4221	C=T,A=G
SBP	rs12638085	3:30405936	TGFBR2	A/T	0.3504	0.213	0.0265	8.36e-16		NA	-0.0177	0.0309	0.5669
SBP	rs12694277	2:213188795	ERBB4	T/C	0.2966	-0.177	0.0271	7.61e-11		NA
SBP	rs34430710	17:56876627	PPM1E	A/T	0.6775	-0.207	0.0264	4.26e-15	rs12952362	0.9957	-0.0332	0.0316	0.2928	A=A,T=G
SBP	rs13179413	5:55868097	AC022431.2	T/C	0.2786	0.205	0.0284	5.57e-13		NA	-0.0742	0.0465	0.1107
SBP	rs34072724	7:130432469	KLF14	A/G	0.487	-0.218	0.0244	4.09e-19	rs13241165	1	-0.0211	0.0301	0.4838	G=A,A=T
SBP	rs12042924	1:197297417	CRB1	T/C	0.531	-0.162	0.0247	6.26e-11	rs1337005	0.9645	0.0119	0.0303	0.6945	T=C,C=T
SBP	rs1347345	4:95938386	BMPR1B	A/G	0.6163	-0.179	0.0253	1.45e-12		NA	0.0062	0.031	0.8413
SBP	rs138877676	19:50935809	SPIB	T/G	0.0192	-0.656	0.1034	2.27e-10		NA
SBP	rs139354822	2:242344695	FARP2	T/C	0.9691	0.547	0.0768	1.06e-12		NA
SBP	rs62491354	8:9730663	TNKS	A/G	0.1341	0.257	0.0358	7.82e-13	rs1514020	1	0.0411	0.186	0.8251	G=A,A=G	Excluded after clumping
SBP	rs1551355	17:30032420	RP11-805L22.1	T/C	0.2341	0.193	0.0288	1.96e-11		NA	0.0349	0.0363	0.3371
SBP	rs848445	7:77572461	PHTF2	T/C	0.2777	-0.2	0.0279	6.57e-13	rs1636665	1	0.0312	0.0349	0.3707	T=A,C=T
SBP	rs78151625	3:158316726	MLF1	T/C	0.8337	-0.211	0.033	1.6e-10	rs16829122	0.9925	0.0772	0.0431	0.07331	T=T,C=C
SBP	rs2610990	4:18008232	LCORL	A/G	0.2607	-0.257	0.028	3.82e-20	rs16896276	0.9952	0.0077	0.0349	0.8262	A=A,G=T
SBP	rs112280096	17:79367409	RP11-1055B8.6	A/C	0.3604	-0.171	0.0264	1.13e-10	rs1701	0.8993	-0.0459	0.0473	0.3317	C=C,A=A
SBP	rs17035181	4:157678511	PDGFC	T/G	0.8548	0.295	0.0348	2.17e-17		NA	-0.0157	0.0426	0.7117
SBP	rs17115145	14:30122409	PRKD1	T/C	0.397	0.157	0.025	3.74e-10		NA	-0.0065	0.0314	0.8362
SBP	rs35590893	2:43716933	THADA	A/G	0.2738	-0.215	0.0275	4.65e-15	rs17334980	0.9753	0.0025	0.0367	0.9461	G=T,A=C
SBP	rs17396055	1:94730954	ARHGAP29	A/G	0.3283	-0.173	0.0264	5.73e-11		NA	0.054	0.0322	0.0939
SBP	rs73187288	13:42738672	DGKH	A/C	0.8932	-0.256	0.04	1.57e-10	rs17520134	0.9562	-0.0227	0.0467	0.6268	A=G,C=A
SBP	rs62373688	5:127352807	CTC-228N24.3	A/T	0.129	0.261	0.0378	5.49e-12	rs17764718	1	0.0223	0.0495	0.652	T=G,A=T
SBP	rs1882289	3:114461208	ZBTB20	A/G	0.8841	-0.216	0.0379	1.26e-08		NA	-0.0122	0.0449	0.7865
SBP	rs1891730	9:130309028	FAM129B	T/C	0.6157	-0.179	0.0256	2.95e-12		NA	-0.0229	0.0321	0.4762
SBP	rs189267552	3:20073193	KAT2B	A/T	0.0128	-0.783	0.1154	1.14e-11		NA
SBP	rs1906672	8:38130025	WHSC1L1	A/G	0.2303	0.272	0.0291	1.03e-20		NA	-0.005	0.0366	0.8913
SBP	rs1986971	8:10268736	MSRA	A/G	0.7045	0.238	0.0274	3.93e-18		NA	0.0469	0.0389	0.2286
SBP	rs2024385	12:12888438	APOLD1	A/T	0.4234	-0.233	0.0256	1.05e-19		NA	0.014	0.0307	0.6495
SBP	rs4385883	11:51539339	TRIM48	T/A	0.2877	-0.233	0.0281	1.17e-16	rs2078611	1	-0.0352	0.0342	0.3039	T=T,A=G	Excluded after clumping
SBP	rs1332813	9:9350706	PTPRD	T/C	0.3491	0.197	0.0259	3.58e-14	rs2151325	0.9869	-0.0258	0.0313	0.4113	T=A,C=G
SBP	rs2300481	2:66782467	MEIS1	T/C	0.3857	0.195	0.0251	8.01e-15		NA	0.037	0.0311	0.2343
SBP	rs56352451	10:5804865	FAM208B	T/C	0.1329	0.199	0.0358	2.54e-08	rs2386620	0.9634	0.0175	0.044	0.6907	C=T,T=G
SBP	rs246973	5:68007803	SLC30A5	T/C	0.2871	0.224	0.0278	7.25e-16		NA	-0.0041	0.0332	0.9013
SBP	rs2613765	19:5066330	KDM4B	A/G	0.4697	-0.234	0.0244	9.01e-22	rs2613766	0.984	-0.0128	0.0299	0.6679	G=T,A=C
SBP	rs2745599	6:1613686	FOXC1	A/G	0.5514	0.191	0.0253	4.17e-14		NA
SBP	rs2807337	1:22577371	WNT4	T/C	0.3691	0.175	0.0252	3.6e-12		NA	0.0623	0.0322	0.05313
SBP	rs28578714	22:50727921	PLXNB2	T/C	0.6071	0.195	0.0258	4.17e-14		NA
SBP	rs7988232	13:79808655	RBM26	A/G	0.416	0.148	0.0249	2.99e-09	rs2876738	0.9632	-0.0139	0.0306	0.6502	G=T,A=G
SBP	rs2920899	2:55279681	RTN4	T/G	0.7861	0.185	0.0304	1.17e-09		NA
SBP	rs3121685	5:65662133	SREK1	T/C	0.4814	-0.148	0.0246	1.92e-09		NA	-0.0189	0.0303	0.5317
SBP	rs33996239	1:203109801	ADORA1	T/C	0.0609	-0.354	0.0554	1.71e-10		NA
SBP	rs34130368	10:48411796	GDF2	T/G	0.1166	-0.272	0.0394	5.64e-12		NA
SBP	rs1585453	11:46884713	LRP4	A/T	0.8908	-0.389	0.0412	3.53e-21	rs3740976	0.8499	-0.1168	0.0439	0.007758	A=C,T=T
SBP	rs3743157	15:85680532	PDE8A	A/C	0.1668	0.26	0.0325	1.27e-15		NA	-0.0253	0.0402	0.5291
SBP	rs28377357	2:112769721	MERTK	A/G	0.2933	-0.186	0.0267	3.37e-12	rs3811632	0.9813	-0.0711	0.0327	0.02986	G=G,A=T
SBP	rs4129585	8:143312933	TSNARE1	A/C	0.4392	0.175	0.0246	1.06e-12		NA	-0.0694	0.0305	0.02266
SBP	rs12703989	7:140238048	DENND2A	A/G	0.4888	0.152	0.025	1.26e-09	rs4236489	0.996	0.004	0.1182	0.9732	G=G,A=A
SBP	rs12572586	10:74751579	PLA2G12B	T/C	0.9369	-0.365	0.0517	1.83e-12	rs4522088	1	0.0029	0.0654	0.9642	T=G,C=A
SBP	rs4598218	8:129483956	RP11-89M16.1	T/C	0.6118	0.18	0.0254	1.5e-12		NA	-0.0484	0.0325	0.136
SBP	rs4651224	1:184585182	C1orf21	T/C	0.4502	0.194	0.025	7.29e-15		NA	0.0153	0.0302	0.6132
SBP	rs28558845	9:4334791	GLIS3	C/G	0.1551	-0.218	0.0339	1.22e-10	rs4741961	0.9647	-0.001	0.0419	0.9807	G=T,C=C
SBP	rs4980515	11:63744609	AP000721.4	T/C	0.4951	0.209	0.0251	9.07e-17	rs480211	1	0.0239	0.0302	0.4294	T=C,C=T
SBP	rs4925159	17:18185510	TOP3A	A/G	0.4274	0.228	0.0247	2.27e-20		NA	0.006	0.0314	0.8477
SBP	rs4926499	1:249155909	AL672294.1	C/G	0.8245	0.295	0.0374	2.91e-15		NA	0.0977	0.0643	0.1288
SBP	rs231708	4:2694773	FAM193A	C/G	0.6921	-0.228	0.0264	5.24e-18	rs529432	0.9628	-0.0048	0.0323	0.8822	G=G,C=C
SBP	rs6021247	20:50108980	NFATC2	A/G	0.5327	0.204	0.0243	4.29e-17		NA	0.0182	0.0296	0.5391
SBP	rs606950	13:22298923	FGF9	A/G	0.615	0.232	0.0253	3.77e-20	rs629445	0.8675	-0.004	0.032	0.8996	G=A,A=G
SBP	rs28558491	2:187816321	ZSWIM2	T/C	0.735	-0.187	0.0278	1.47e-11	rs6434200	0.9594	0.0355	0.034	0.297	C=T,T=C
SBP	rs839755	1:43856410	SZT2	A/C	0.6191	-0.227	0.0251	1.36e-19	rs652941	1	0.0225	0.0308	0.4646	A=T,C=C
SBP	rs6545155	2:50429861	NRXN1	T/C	0.7825	0.169	0.0295	9.84e-09		NA	0.0118	0.0381	0.7566
SBP	rs6593297	7:56122058	CCT6A	A/T	0.2999	0.158	0.0274	8.38e-09		NA	0.1031	0.1283	0.4218
SBP	rs6723509	2:122000745	TFCP2L1	T/C	0.8597	0.235	0.0351	2.32e-11		NA	-0.0033	0.0442	0.9405
SBP	rs6774721	3:49381898	ARIH2	G/A	0.8782	0.246	0.039	3e-10		NA
SBP	rs6788984	3:41107173	CTNNB1	A/G	0.8557	0.256	0.0353	3.96e-13		NA	-0.0653	0.041	0.1114
SBP	rs67976715	11:68023742	C11orf24	C/G	0.231	0.197	0.0295	2.3e-11		NA
SBP	rs6963105	7:75097488	POM121C	A/G	0.4348	-0.178	0.0263	1.39e-11		NA	-0.0358	0.0308	0.2458
SBP	rs6996733	8:60535824	TOX	T/C	0.8458	0.188	0.0341	3.34e-08		NA	0.0035	0.0435	0.9357
SBP	rs72688070	8:81393697	Y_RNA	T/C	0.171	-0.241	0.0326	1.56e-13	rs6998967	0.9874	0.03	0.0403	0.4571	C=G,T=A
SBP	rs702395	5:140086677	ZMAT2	T/C	0.4381	0.191	0.0246	8.25e-15	rs702394	1	0.0383	0.0303	0.2063	C=A,T=G
SBP	rs7045409	9:95201540	CENPP	A/T	0.3702	-0.182	0.0255	9.15e-13		NA	0.0141	0.033	0.6702
SBP	rs7912283	10:133773019	PPP2R2D	G/A	0.3541	0.194	0.0259	6.76e-14	rs7096563	0.9958	-0.0229	0.0311	0.4612	G=A,A=G
SBP	rs709668	5:96174186	CTD-2260A17.2	A/G	0.2027	-0.253	0.0306	1.24e-16		NA	-0.0085	0.0379	0.8218
SBP	rs7187540	16:85318302	LINC00311	A/C	0.3368	-0.177	0.0274	1.08e-10		NA
SBP	rs1036902	17:58950791	BCAS3	T/C	0.8442	-0.227	0.0338	1.85e-11	rs7210917	0.9854	-0.0175	0.0406	0.6668	T=G,C=A
SBP	rs34413141	18:777282	YES1	A/T	0.1816	-0.308	0.0325	2.1e-21	rs7232858	0.9865	0.0205	0.0417	0.624	T=T,A=C
SBP	rs72683923	14:50735947	L2HGDH	T/C	0.9797	0.977	0.0934	1.4e-25		NA
SBP	rs72844590	2:138421227	THSD7B	T/G	0.1489	0.208	0.0356	4.77e-09		NA
SBP	rs5742643	12:102837863	IGF1	T/C	0.2504	-0.224	0.0282	2.15e-15	rs7296464	0.9723	0.0098	0.0339	0.7725	T=G,C=A
[truncated: 321 more rows]

## Sheet: Table S8
Table S8 Associations of genetically predicted AA synthesis with lipid profile, blood pressure, adiposity, and markers of inflammation and coagulation using all methods.
Outcome	Data source	Genetic instruments	SNPs	Method	Both sexes						Men						Women
					Beta	95% CI		P	Pintercept	Pheterogeneity	Beta	95% CI		P	Pintercept	Pheterogeneity	Beta	95% CI		P	Pintercept	Pheterogeneity
Lipids
LDL-C	UK Biobank	independent of rs174547	8	IVW (random)	0.0155767	0.00415047	0.0270029	0.00754222		0.0327997	0.0135707	-0.0029793	0.0301208	0.108025		0.0324266	0.0228817	0.0117697	0.0339937	5.4383e-05		0.311322
			8	Weighted median	0.0178644	0.00656444	0.0291644	0.00194466			0.0185941	0.00333548	0.0338528	0.0169217			0.0254865	0.0115463	0.0394267	0.000339204
			8	MR Egger	0.029661	0.000616111	0.058706	0.0453343	0.314433	0.032804	0.0275391	-0.0151052	0.0701834	0.205614	0.496794	0.0238517	0.0292372	-0.0043974	0.0628718	0.0884338	0.695056	0.233109
		rs174547	1	Wald estimate	0.0183393	0.0153894	0.0212893	3.75e-34			0.0164273	0.0121681	0.0206866	4.05e-14			0.0204796	0.0165676	0.0243917	1.06e-24
	GLGC	independent of rs174547	8	IVW (random)	0.0202922	-0.00217005	0.0427545	0.0766248		0.0850255
			8	Weighted median	0.012815	-0.00972626	0.0353563	0.265166
			8	MR Egger	0.0134978	-0.0514362	0.0784319	0.683701	0.829184	0.0528123
		rs174547	1	Wald estimate	0.0298658	0.0254611	0.0342704	2.66e-40
TG	UK Biobank	independent of rs174547	7	IVW (random)	-0.0150123	-0.0235799	-0.0064447	0.000594117		0.373644	-0.0307427	-0.0468279	-0.0146574	0.000179715		0.0762421	-0.0192529	-0.0301161	-0.00838971	0.00051342		0.3733
			7	Weighted median	-0.0104895	-0.0217391	0.000760014	0.0676172			-0.026759	-0.0438996	-0.00961835	0.00221497			-0.0233765	-0.0363374	-0.0104156	0.000407749
			7	MR Egger	-0.0269888	-0.0566755	0.00269795	0.0747752	0.409013	0.333325	-0.0429637	-0.092333	0.00640559	0.0880711	0.61242	0.0506269	6.95508e-05	-0.0367951	0.0369342	0.99705	0.283406	0.382549
		rs174547	1	Wald estimate	-0.030191	-0.0332534	-0.0271286	3.48e-83			-0.0315879	-0.035901	-0.0272748	1e-46			-0.0294399	-0.0333304	-0.0255495	9.18e-50
	GLGC	independent of rs174547	7	IVW (random)	-0.030759	-0.0492892	-0.0122288	0.00114021		0.197165
			7	Weighted median	-0.027843	-0.049596	-0.00609009	0.0121181
			7	MR Egger	-0.0607568	-0.124014	0.00250059	0.0597701	0.334336	0.188339
		rs174547	1	Wald estimate	-0.0277367	-0.0317936	-0.0236798	6.05e-41
ApoB	UK Biobank	independent of rs174547	8	IVW (random)	0.0219413	0.00954644	0.0343362	0.000521395		0.0200475	0.0190435	0.00179176	0.0362953	0.0305008		0.0217072	0.0278423	0.0150979	0.0405867	1.85e-05		0.147282
			8	Weighted median	0.0289052	0.0170278	0.0407827	1.84e-06			0.0258491	0.0108731	0.0408251	0.000717061			0.0312234	0.016742	0.0457048	2.38e-05
			8	MR Egger	0.0305595	-0.000854593	0.0619735	0.0565666	0.569272	0.0133017	0.0259718	-0.0181169	0.0700606	0.248263	0.744413	0.0125975	0.0301638	-0.00606811	0.0663957	0.102741	0.894253	0.0953229
		rs174547	1	Wald estimate	0.026477	0.02341	0.0295441	3.21e-64			0.023701	0.0194128	0.0279892	2.41e-27			0.0281489	0.0242305	0.0320673	5.05e-45
HDL-C	UK Biobank	independent of rs174547	6	IVW (random)	0.0136908	0.00396361	0.0234179	0.00580478		0.533387	0.0189609	0.0050251	0.0328967	0.00765986		0.577179	0.0368427	0.0238794	0.049806	2.54187e-08		0.788716
			6	Weighted median	0.0179301	0.00586317	0.0299971	0.00358796			0.0171466	-0.000263588	0.0345568	0.0535709			0.0345773	0.0179992	0.0511554	4.35215e-05
			6	MR Egger	0.00206068	-0.0410579	0.0451793	0.925373	0.586857	0.433545	-0.0144327	-0.0897014	0.060836	0.70705	0.371429	0.633545	0.0278957	-0.0456795	0.101471	0.457414	0.806456	0.678081
		rs174547	1	Wald estimate	0.0360873	0.0329495	0.039225	1.62e-112			0.035584	0.0311018	0.0400662	1.36e-54			0.0386646	0.0344768	0.0428524	3.44e-73
	GLGC	independent of rs174547	6	IVW (random)	0.0302707	0.0119945	0.048547	0.00116928		0.89806
			6	Weighted median	0.0262052	0.00405565	0.0483548	0.0204038
			6	MR Egger	0.0379738	-0.105348	0.181296	0.603551	0.91435	0.809286
		rs174547	1	Wald estimate	0.0230055	0.0189486	0.0270624	1.07e-28
ApoA-I	UK Biobank	independent of rs174547	8	IVW (random)	0.0141214	-0.00225527	0.030498	0.0910179		0.000174766	0.014618	-0.00280917	0.0320451	0.100171		0.0320174	0.0293081	0.0167345	0.0418817	4.91e-06		0.238891
			8	Weighted median	0.0104189	-0.000471709	0.0213095	0.0607829			0.0134825	-0.00236134	0.0293263	0.0953447			0.0237876	0.0096683	0.0379069	0.000959765
			8	MR Egger	-0.00440453	-0.0401602	0.0313511	0.809217	0.282447	0.000209819	-0.00745214	-0.051635	0.0367307	0.740963	0.300085	0.0331098	0.0258385	-0.0113454	0.0630223	0.173214	0.846502	0.165333
		rs174547	1	Wald estimate	0.0221184	0.0190305	0.0252063	8.99e-45			0.023701	0.0192258	0.0281761	3.05e-25			0.0227731	0.0185853	0.0269609	1.6e-26
Blood pressure
SBP	UK Biobank	independent of rs174547	8	IVW (random)	-0.00404248	-0.0148423	0.00675733	0.463172		0.0423938	0.00563817	-0.00801016	0.0192865	0.418131		0.151265	-0.0070316	-0.0167963	0.00273311	0.158134		0.680158
			8	Weighted median	-0.0084131	-0.0180234	0.00119719	0.086198			-0.00185607	-0.016164	0.0124519	0.7993			-0.00475921	-0.016731	0.00721259	0.435889
			8	MR Egger	0.0132799	-0.0139601	0.0405198	0.33932	0.187107	0.0604232	0.00254014	-0.0363318	0.0414121	0.898088	0.868678	0.0986337	0.00648944	-0.0302419	0.0432208	0.729138	0.445078	0.68368
		rs174547	1	Wald estimate	0.00117984	-0.0016774	0.00403709	0.418325			0.000469394	-0.00373067	0.00466946	0.826616			0.00107869	-0.0026524	0.00480979	0.570957
DBP	UK Biobank	independent of rs174547	8	IVW (random)	0.00108513	-0.0132117	0.015382	0.881742		0.00166098	0.00221325	-0.0152878	0.0197143	0.80424		0.0198176	-0.000758224	-0.0173443	0.0158278	0.928606		0.0148324
			8	Weighted median	-0.0016252	-0.0124105	0.00916015	0.767735			-0.00327118	-0.0184118	0.0118695	0.671963			0.00143258	-0.0129869	0.015852	0.84561
			8	MR Egger	0.0161515	-0.0168745	0.0491774	0.337797	0.343962	0.00157107	0.0187047	-0.0253156	0.0627249	0.404952	0.437045	0.0156324	0.0174616	-0.0235522	0.0584753	0.404026	0.356748	0.0135415
		rs174547	1	Wald estimate	-0.00494352	-0.00794681	-0.00194023	0.0012546			-0.00352985	-0.00785181	0.000792111	0.109432			-0.00661997	-0.0106362	-0.00260369	0.0012354
Adiposity
BMI	GIANT	independent of rs174547	7	IVW (random)	-0.00423037	-0.00991949	0.00145875	0.145003		0.600107	-0.0019222	-0.0133006	0.00945617	0.740565		0.508851	-0.0099817	-0.0210556	0.00109217	0.077285		0.351708
			7	Weighted median	-0.00393577	-0.0111707	0.00329921	0.286331			0.000734353	-0.0140589	0.0155276	0.922493			-0.0119565	-0.0249518	0.00103879	0.0713423
			7	MR Egger	-0.0162902	-0.041779	0.0091986	0.210338	0.332941	0.697753	-0.015283	-0.0556354	0.0250694	0.457898	0.498008	0.441006	-0.0163597	-0.0553649	0.0226456	0.411047	0.737886	0.256375
		rs174547	1	Wald estimate	-0.00165592	-0.00362643	0.000314589	0.099546			0.000189231	-0.00402445	0.00440292	0.929861			-0.00661062	-0.0105145	-0.00270676	0.000903686
Inflammation
IL-1β	Ahola-Olli	independent of rs174547	8	IVW (random)	-0.0206461	-0.122663	0.081371	0.691622		0.133284
			8	Weighted median	0.0189772	-0.0882339	0.126188	0.728645
			8	MR Egger	-0.022777	-0.336551	0.290996	0.886863	0.988863	0.0846151
		rs174547	1	Wald estimate	-0.017742	-0.0463724	0.0108883	0.224528
IL-1ra	Ahola-Olli	independent of rs174547	8	IVW (random)	-0.0485045	-0.14597	0.0489612	0.329367		0.130956
			8	Weighted median	-0.0312201	-0.131625	0.0691845	0.542235
			8	MR Egger	-0.0721345	-0.370251	0.225983	0.635324	0.870547	0.0840311
		rs174547	1	Wald estimate	0.00745165	-0.0199037	0.034807	0.593412
IL-6	Ahola-Olli	independent of rs174547	8	IVW (random)	-0.037884	-0.0896574	0.0138895	0.151528		0.495397
			8	Weighted median	-0.0552627	-0.120743	0.0102173	0.0980998
			8	MR Egger	-0.0109389	-0.18378	0.161902	0.901281	0.748498	0.392411
		rs174547	1	Wald estimate	-0.0133657	-0.0317957	0.00506442	0.155205
IL-6R	INTERVAL	independent of rs174547	8	IVW (random)	-0.0279438	-0.111398	0.0555099	0.511645		0.342144
			8	Weighted median	-0.0262406	-0.124123	0.0716417	0.599282
			8	MR Egger	-0.0979423	-0.350204	0.154319	0.446675	0.564575	0.275317
		rs174547	1	Wald estimate	-0.0224141	-0.0524354	0.00760723	0.14338
TNF-α	Ahola-Olli	independent of rs174547	8	IVW (random)	-0.0709728	-0.156095	0.014149	0.102222		0.323058
			8	Weighted median	-0.0894216	-0.189707	0.0108638	0.0805258
			8	MR Egger	-0.0706862	-0.353066	0.211693	0.623692	0.998335	0.230208
		rs174547	1	Wald estimate	-0.00248388	-0.0305347	0.0255669	0.862216
CRP	CIWG	independent of rs174547	8	IVW (random)	0.0127834	-0.00331672	0.0288834	0.119661		0.102326	0.00159756	-0.0124015	0.0155966	0.823014		0.147142	0.00388763	-0.00698223	0.0147575	0.483312		0.36478
			8	Weighted median	0.0122737	-0.00559377	0.0301412	0.178187			-0.0012864	-0.015799	0.0132262	0.862077			0.000854269	-0.0123489	0.0140574	0.899088
			8	MR Egger	-0.0133615	-0.0560653	0.0293422	0.53971	0.204182	0.129882	-0.0251716	-0.0623274	0.0119842	0.184244	0.135005	0.223935	0.00545885	-0.0282415	0.0391592	0.75088	0.922946	0.265994
		rs174547	1	Wald estimate	0.00710687	0.00276363	0.0114501	0.00134081			0.00761902	0.00333281	0.0119052	0.000494047			0.00300798	-0.000967118	0.00698309	0.138043
Coagulation
APTT	BBJ	independent of rs174547	6	IVW (random)	-0.01756	-0.0453415	0.0102215	0.215404		0.603017
			6	Weighted median	-0.0145295	-0.0487318	0.0196728	0.405062
			6	MR Egger	0.0483535	-0.104028	0.200735	0.533985	0.382574	0.676785
		rs174547	1	Wald estimate	-0.0016506	-0.0102594	0.00695822	0.707072
PT	BBJ	independent of rs174547	6	IVW (random)	0.0142141	-0.00971882	0.038147	0.244403		0.333229
			6	Weighted median	0.0236534	-0.00435185	0.0516586	0.097844
			6	MR Egger	0.0289009	-0.0728538	0.130656	0.577747	0.77078	0.228472
		rs174547	1	Wald estimate	0.00385061	-0.00308443	0.0107857	0.276485
Fibrinogen	BBJ	independent of rs174547	6	IVW (random)	0.0110737	-0.0426547	0.064802	0.686244		0.104267
			6	Weighted median	0.0405954	-0.00964567	0.0908364	0.113268
			6	MR Egger	0.0102573	-0.193633	0.214148	0.921455	0.99355	0.058106
		rs174547	1	Wald estimate	-0.00109527	-0.0134631	0.0112726	0.862203
ApoA-I, apolipoprotein A-I; ApoB, apolipoprotein B; APTT, activated partial thromboplastin time; BBJ, the Biobank Japan; BMI, body mass index; CI, confidence interval; CIWG, the Cohorts for Heart and Aging Research in Genomic Epidemiology Inflammation Working Group; CRP, C-reactive protein; DBP, diastolic blood pressure; GIANT, the Genetic Investigation of ANthropometric Traits Consortium; GLGC, …

## Sheet: Table S9
Table S9 Multivariable Mendelian randomization estimates for associations of genetically predicted AA synthesis with IHD and ischemic stroke after adjustment for LDL-C or ApoB using all methods.
Outcome	Model	Exposure	Instruments	Method	Lipids in UKB									Lipids in GLGC
					SNPs	OR	95% CI		P	Pint	Q	Phet	Conditional F	SNPs	OR	95% CI		P	Pint	Q	Phet	Conditional F
IHD
IHD	AA+LDL-C	AA	independent	MV-IVW	8	1.01759	0.916029	1.1304	0.745188		1366.66	5.47875e-190	4.59754	8	1.00178	0.893987	1.12257	0.975569		1208.12	6.37412e-163	4.47026
(UKB)		LDL-C	of rs174547		156	1.70185	1.46848	1.97231	1.59466e-12				128.197	149	1.67868	1.4708	1.91594	1.5949e-14				41.7142
		AA		MVMR-Egger	8	1.0514	0.942737	1.17259	0.367826	0.369914	1384.16	2.3805e-193		8	1.0321	0.914602	1.1647	0.608379	0.451074	1280.68	9.36072e-177
		LDL-C			156	1.5166	1.33115	1.72788	3.88882e-10					149	1.51735	1.3485	1.70734	4.28497e-12
		AA	rs174547	MV-IVW	1	1.0004	0.945006	1.05904	0.988983		1365.51	4.61107e-193	29.8018	1	0.993384	0.938063	1.05197	0.820394		1193.49	2.62711e-163	30.6424
		LDL-C			156	1.70542	1.46887	1.98006	2.4355e-12				168.801	149	1.68995	1.47799	1.93229	1.66789e-14				43.9144
		AA		MVMR-Egger	1	1.00007	0.945121	1.05821	0.998075	0.590328	1383.38	1.62383e-196		1	0.984649	0.930052	1.04245	0.595067	0.629646	1271.19	3.38806e-178
		LDL-C			156	1.51809	1.32861	1.73459	8.39816e-10					149	1.51686	1.34496	1.71072	1.12466e-11
IHD	AA+LDL-C	AA	independent	MV-IVW	8	1.04633	0.947397	1.1556	0.371488		825.411	1.52e-90	4.67352	8	1.02195	0.920783	1.13424	0.683054		715.377	1.64335e-73	4.5016
(CardiogramC4D		LDL-C	of rs174547		154	1.84538	1.61071	2.11424	1.06e-18				121.133	148	1.79782	1.59049	2.03217	6.43561e-21				41.3883
1000 Genomes)		AA		MVMR-Egger	8	1.03775	0.933613	1.15349	0.49225	0.892269	839.477	5.03e-93		8	1.00932	0.903048	1.12811	0.870134	0.980945	753.725	3.93531e-80
		LDL-C			154	1.62472	1.43798	1.83571	6.65e-15					148	1.61588	1.44965	1.80117	4.55037e-18
		AA	rs174547	MV-IVW	1	0.99105	0.940832	1.04395	0.734705		820.038	3.83904e-92	30.152	1	0.978397	0.928673	1.03078	0.411828		704.643	4.7896e-74	30.7925
		LDL-C			154	1.85362	1.61455	2.12808	1.95645e-18				161.965	148	1.80408	1.59227	2.04406	2.04273e-20				43.8601
		AA		MVMR-Egger	1	1.01061	0.959273	1.0647	0.691433	0.889969	830.633	5.01555e-94		1	0.994372	0.944648	1.04671	0.829264	0.877202	741.866	1.59013e-80
		LDL-C			154	1.62621	1.43621	1.84134	1.71063e-14					148	1.61747	1.44864	1.80597	1.23493e-17
IHD	AA+LDL-C	AA	independent	Meta-alysis		1.03268	0.960742	1.11	0.382763			0.705817			1.0127	0.937761	1.09363	0.747601			0.800147
(Combined)		LDL-C	of rs174547			1.77797	1.6088	1.96493	1.64e-29			0.428952			1.74175	1.59205	1.90553	1.03e-33			0.455932
		AA	rs174547	Meta-alysis		0.995289	0.95779	1.03426	0.809579			0.811368			0.98516	0.947884	1.0239	0.447414			0.700578
		LDL-C				1.78377	1.6118	1.97409	4.63e-29			0.421954			1.7501	1.59729	1.91753	3.3e-33			0.4844
IHD	AA+ApoB	AA	independent	MV-IVW	8	0.983991	0.896128	1.08047	0.735222		1315.62	4.80784e-177	4.30428
(UKB)		ApoB	of rs174547		163	1.56896	1.38293	1.78001	2.65674e-12				110.649
		AA		MVMR-Egger	8	1.03912	0.935924	1.15369	0.472104	0.272683	1328.14	2.01207e-179
		ApoB			163	1.52963	1.35443	1.7275	7.48848e-12
		AA	rs174547	MV-IVW	1	0.96867	0.919858	1.02007	0.227576		1306.57	1.72366e-178	28.262
		ApoB			163	1.56887	1.38152	1.78163	3.90087e-12				145.122
		AA		MVMR-Egger	1	0.991801	0.939386	1.04714	0.766308	0.430152	1325.46	4.25403e-182
		ApoB			163	1.53053	1.35185	1.73284	1.82328e-11
IHD	AA+ApoB	AA	independent	MV-IVW	8	0.987832	0.901005	1.08303	0.794239		819.043	1.32221e-86	4.31658
(CardiogramC4D		ApoB	of rs174547		162	1.60619	1.4169	1.82076	1.29458e-13				112.931
1000 Genomes)		AA		MVMR-Egger	8	1.04141	0.94028	1.15341	0.436299	0.270076	823.505	2.22088e-87
		ApoB			162	1.60633	1.42816	1.80672	2.75453e-15
		AA	rs174547	MV-IVW	1	0.971754	0.924799	1.02109	0.256844		808.665	2.9878e-87	28.4407
		ApoB			162	1.60136	1.41037	1.81821	3.68551e-13				148.021
		AA		MVMR-Egger	1	1.00622	0.956654	1.05835	0.80993	0.381268	814.878	2.44426e-88
		ApoB			162	1.60776	1.42664	1.81189	6.88849e-15
IHD	AA+ApoB	AA	independent	Meta-alysis		0.985941	0.923349	1.05278	0.67223			0.953583
(Combined)		ApoB	of rs174547			1.58758	1.45246	1.73527	2.33e-24			0.79613
		AA	rs174547	Meta-alysis		0.970277	0.936188	1.00561	0.098229			0.930648
		ApoB				1.58505	1.44883	1.73409	9.54e-24			0.823112
Ischemic stroke
Ischemic stroke	AA+LDL-C	AA	independent	MV-IVW	8	1.05593	0.957441	1.16456	0.275968		202.856	0.0141585	4.59754	8	1.07095	0.962706	1.19137	0.207362		195.378	0.0134926	4.47026
(UKB)		LDL-C	of rs174547		156	1.11694	0.973766	1.28116	0.114077				128.197	149	1.16214	1.02706	1.315	0.0171531				41.7142
		AA		MVMR-Egger	8	1.0004	0.895404	1.11771	0.99435	0.709092	202.736	0.0143673		8	1.01041	0.891371	1.14535	0.871332	0.709746	195.472	0.0133348
		LDL-C			156	1.09104	0.95575	1.24548	0.197074					149	1.13257	1.00228	1.2798	0.0458777
		AA	rs174547	MV-IVW	1	1.03918	0.986112	1.0951	0.150716		199.112	0.00837025	29.8018	1	1.05082	0.996311	1.10831	0.0681546		191.146	0.00836998	30.6424
		LDL-C			156	1.12051	0.976795	1.28537	0.104223				168.801	149	1.16574	1.02934	1.32021	0.0157146				43.9144
		AA		MVMR-Egger	1	1.03089	0.973832	1.09129	0.294995	0.89925	199.343	0.00811966		1	1.03062	0.971809	1.09298	0.314411	0.793357	191.429	0.0080584
		LDL-C			156	1.08734	0.950758	1.24353	0.221471					149	1.13673	1.0044	1.28649	0.0424026
Ischemic stroke	AA+LDL-C	AA	independent	MV-IVW	8	1.03275	0.964737	1.10557	0.353833		386.386	5.8818e-21	4.67352	8	1.0359	0.962827	1.11452	0.344654		366.439	1.50258e-19	4.5016
(MEGASTROKE)		LDL-C	of rs174547		154	1.11567	1.01844	1.22217	0.0186315				121.133	148	1.1334	1.04326	1.23132	0.00305888				41.3883
		AA		MVMR-Egger	8	1.04914	0.971431	1.13307	0.221797	0.767464	390.4	1.76699e-21		8	1.05603	0.970544	1.14905	0.205581	0.680019	370.81	4.10202e-20
		LDL-C			154	1.08115	0.990807	1.17974	0.0796838					148	1.10403	1.01953	1.19553	0.0148431
		AA	rs174547	MV-IVW	1	1.01605	0.980649	1.05273	0.378866		382.532	7.5206e-22	30.152	1	1.02116	0.984798	1.05886	0.257705		363.037	1.73685e-20	30.7925
		LDL-C			154	1.11591	1.01745	1.22391	0.0199693				161.965	148	1.13338	1.04144	1.23343	0.00372343				43.8601
		AA		MVMR-Egger	1	1.02429	0.986293	1.06374	0.2134	0.979087	384.048	4.7299e-22		1	1.0218	0.983273	1.06184	0.271428	0.9578	364.708	1.04536e-20
		LDL-C			154	1.08099	0.989391	1.18107	0.0847292					148	1.10262	1.01705	1.1954	0.0177845
Ischemic stroke	AA+LDL-C	AA	independent	Meta-alysis		1.04026	0.98368	1.10009	0.166577			0.715323			1.047	0.985725	1.11209	0.135515			0.613831
(Combined)		LDL-C	of rs174547			1.11606	1.03445	1.2041	0.00459476			0.9892			1.14224	1.06627	1.22362	0.000152281			0.741439
		AA	rs174547	Meta-alysis		1.02326	0.993638	1.05376	0.125003			0.485771			1.03046	1.00003	1.06181	0.0497664			0.383752
		LDL-C				1.11734	1.03491	1.20634	0.00454558			0.961155			1.14351	1.06624	1.22637	0.000172055			0.713815
Ischemic stroke	AA+ApoB	AA	independent	MV-IVW	8	1.0339	0.935566	1.14257	0.513256		197.449	0.0597202	4.30428
(UKB)		ApoB	of rs174547		163	1.11073	0.970813	1.27082	0.12632				110.649
		AA		MVMR-Egger	8	1.02106	0.917319	1.13654	0.702993	0.889822	197.591	0.0588988
		ApoB			163	1.05909	0.935189	1.19941	0.365783
		AA	rs174547	MV-IVW	1	1.0226	0.968518	1.07969	0.420221		193.489	0.0411122	28.262
		ApoB			163	1.11161	0.972692	1.27036	0.120316				145.122
		AA		MVMR-Egger	1	1.03645	0.980881	1.09517	0.202877	0.980258	193.814	0.0397181
		ApoB			163	1.05619	0.931261	1.19787	0.394688
Ischemic stroke	AA+ApoB	AA	independent	MV-IVW	8	1.0187	0.948383	1.09423	0.611652		393.1	2.81046e-20	4.31658
(MEGASTROKE)		ApoB	of rs174547		162	1.17607	1.0697	1.29303	0.000799708				112.931
		AA		MVMR-Egger	8	1.06422	0.986797	1.14772	0.106291	0.38265	396.354	1.08406e-20
		ApoB			162	1.13903	1.04656	1.23968	0.00258396
		AA	rs174547	MV-IVW	1	0.999509	0.962082	1.03839	0.979873		390.585	2.63468e-21	28.4407
		ApoB			162	1.1737	1.06703	1.29102	0.000985354				148.021
		AA		MVMR-Egger	1	1.02468	0.987141	1.06364	0.200437	0.652188	391.679	1.89816e-21
		ApoB			162	1.13886	1.04499	1.24116	0.00305119
Ischemic stroke	AA+ApoB	AA	independent	Meta-alysis		1.02382	0.965972	1.08514	0.427567			0.813301
(Combined)		ApoB	of rs174547			1.154	1.06793	1.24701	0.00029275			0.496299
		AA	rs174547	Meta-alysis		1.00708	0.976113	1.03903	0.658013			0.500259
		ApoB				1.15236	1.06638	1.24529	0.000338165			0.515998
ApoB, apolipoprotein B; CI, confidence interval; GLGC, the Global Lipids Genetics Consortium; LDL-C, low-density lipoprotein cholesterol; SNP, single-nucleotide polymorphisms; UKB, UK Biobank
